# Supplementary material for: N-{2-[N-(4-Methyl­phen­yl)oxamo­yl]phen­yl}propanamide
Source: Acta Crystallogr Sect E Struct Rep Online. 2010 Jun 23;66(Pt 7):o1729. doi: 10.1107/S1600536810023263 (PMC3006714; doi:10.1107/S1600536810023263)
Supplement: Supplementary file 1 [file e-66-o1729-sup1.cif]

##############################################################################
###                                                                        ###
###        Electronic paper (Acta Crystallographica Section E)             ###
###                                                                        ###
##############################################################################
#                                                                            #
# This CIF contains the data in a paper accepted for publication in Acta     #
# Crystallographica Section E. It conforms to the requirements of Notes      #
# for Authors for Section E, and has been peer reviewed under the auspices   #
# of the IUCr Commission on Journals.                                        #
#                                                                            #
# Full details of the Crystallographic Information File format               #
# are given in the paper "The Crystallographic Information File (CIF):       #
# a New Standard Archive File for Crystallography" by S. R. Hall, F. H.      #
# Allen and I. D. Brown [Acta Cryst. (1991), A47, 655-685].                  #
#                                                                            #
# The current version of the core CIF dictionary is obtainable from          #
# ftp://ftp.iucr.org/pub/cif_core.dic. The current version number is 2.4.    #
#                                                                            #
# Software is freely available for graphical display of the structure(s) in  #
# this CIF.  For information consult the CIF home page http://www.iucr.org/  #
# cif/home.html                                                              #
#                                                                            #
# This file may be used for bona fide research purposes within the           #
# scientific community so long as proper attribution is given to the journal # 
# article from which it was obtained.                                        #
#                                                                            #
##############################################################################
                                             
data_global
_audit_creation_method     ?
_journal_date_recd_electronic     2010-06-13
_journal_date_accepted     2010-06-16
_journal_name_full     'Acta Crystallographica, Section E'
_journal_year     2010
_journal_volume     66
_journal_issue      7
_journal_page_first     o1729
_journal_page_last     o1729
_journal_paper_category     QO
_journal_coeditor_code     GK2285
_publ_contact_author
;
Muhammad Nawaz Tahir
University of Sargodha
Department of Physics
Sargodha
Pakistan
;
_publ_contact_author_email     'dmntahir_uos@yahoo.com'
_publ_contact_author_fax     '0092 48 32 22 121'
_publ_contact_author_phone     '0092 48 92 30 914'
_publ_section_title
;
<i>N</i>-{2-[<i>N</i>-(4-Methylphenyl)oxamoyl]phenyl}propanamide
;
loop_
    _publ_author_name
    _publ_author_address
    'Humayun Pervez'
;
Department of Chemistry
Bahauddin Zakariya University
Multan 60800
Pakistan
;
    'Maqbool Ahmad'
;
Department of Chemistry
Bahauddin Zakariya University
Multan 60800
Pakistan
;
    'Muhammad Yaqub'
;
Department of Chemistry
Bahauddin Zakariya University
Multan 60800
Pakistan
;
    'Tahir, M. Nawaz'
;
Department of Physics
University of Sargodha
Sargodha
Pakistan
;
    'Naveeda Saira'
;
Department of Chemistry
Bahauddin Zakariya University
Multan 60800
Pakistan
;
data_I
_audit_creation_method     SHELXL-97
_chemical_name_systematic
;
<i>N</i>-{2-[<i>N</i>-(4-Methylphenyl)oxamoyl]phenyl}propanamide
;
_chemical_name_common     ?
_chemical_formula_moiety     'C18 H18 N2 O3'
_chemical_formula_sum     'C18 H18 N2 O3'
_chemical_formula_iupac     'C18 H18 N2 O3'
_chemical_formula_weight     310.34
_symmetry_cell_setting     triclinic
_symmetry_space_group_name_H-M     'P -1'
_symmetry_space_group_name_Hall     '-P 1'
loop_
    _symmetry_equiv_pos_site_id
    _symmetry_equiv_pos_as_xyz
    1 x,y,z
    2 -x,-y,-z
_cell_length_a     9.2048(4)
_cell_length_b     9.7717(3)
_cell_length_c     10.4404(4)
_cell_angle_alpha     72.962(2)
_cell_angle_beta     72.9200(10)
_cell_angle_gamma     69.285(2)
_cell_volume     820.63(6)
_cell_formula_units_Z     2
_cell_measurement_reflns_used     2402
_cell_measurement_theta_min     2.75
_cell_measurement_theta_max     25.25
_cell_measurement_temperature     296(2)
_exptl_crystal_description     prism
_exptl_crystal_colour     yellow
_exptl_crystal_size_max     0.32
_exptl_crystal_size_mid     0.24
_exptl_crystal_size_min     0.22
_exptl_crystal_density_diffrn     1.254
_exptl_crystal_density_meas     ?
_exptl_crystal_density_method     'not measured'
_exptl_crystal_F_000     328
_exptl_absorpt_coefficient_mu     0.087
_exptl_absorpt_correction_type     multi-scan
_exptl_absorpt_process_details     '(SADABS; Bruker, 2005)'
_exptl_absorpt_correction_T_min     0.942
_exptl_absorpt_correction_T_max     0.952
_exptl_special_details
;
;
_diffrn_ambient_temperature     296(2)
_diffrn_radiation_type     MoK\a
_diffrn_radiation_wavelength     0.71073
_diffrn_radiation_source     'fine-focus sealed tube'
_diffrn_radiation_monochromator     graphite
_diffrn_measurement_device_type     'Bruker Kappa APEXII CCD'
_diffrn_measurement_method     \w
_diffrn_detector_area_resol_mean     8.2
_diffrn_reflns_number     11476
_diffrn_reflns_av_R_equivalents     0.0230
_diffrn_reflns_av_sigmaI/netI     0.0217
_diffrn_reflns_theta_min     2.75
_diffrn_reflns_theta_max     25.25
_diffrn_reflns_theta_full     25.25
_diffrn_measured_fraction_theta_max     0.990
_diffrn_measured_fraction_theta_full     0.990
_diffrn_reflns_limit_h_min     -11
_diffrn_reflns_limit_h_max     10
_diffrn_reflns_limit_k_min     -11
_diffrn_reflns_limit_k_max     11
_diffrn_reflns_limit_l_min     -12
_diffrn_reflns_limit_l_max     12
_diffrn_standards_number     0
_diffrn_standards_interval_count     ?
_diffrn_standards_interval_time     ?
_diffrn_standards_decay_%     ?
_refine_special_details
;
Refinement of <i>F</i>^2^ against ALL reflections. The weighted <i>R</i>-factor
<i>wR</i> and goodness of fit <i>S</i> are based on <i>F</i>^2^, conventional
<i>R</i>-factors <i>R</i> are based on <i>F</i>, with <i>F</i> set to zero for
negative <i>F</i>^2^. The threshold expression of <i>F</i>^2^ >
\s(<i>F</i>^2^) is used only for calculating <i>R</i>-factors(gt) <i>etc</i>.
and is not relevant to the choice of reflections for refinement.
<i>R</i>-factors based on <i>F</i>^2^ are statistically about twice as large
as those based on <i>F</i>, and <i>R</i>- factors based on ALL data will be
even larger.
;
_reflns_number_total     2933
_reflns_number_gt     2402
_reflns_threshold_expression     I>2\s(I)
_refine_ls_structure_factor_coef     Fsqd
_refine_ls_matrix_type     full
_refine_ls_R_factor_all     0.0501
_refine_ls_R_factor_gt     0.0393
_refine_ls_wR_factor_gt     0.1020
_refine_ls_wR_factor_ref     0.1113
_refine_ls_goodness_of_fit_ref     1.034
_refine_ls_restrained_S_all     1.034
_refine_ls_number_reflns     2933
_refine_ls_number_parameters     210
_refine_ls_number_restraints     0
_refine_ls_hydrogen_treatment     constr
_refine_ls_weighting_scheme     calc
_refine_ls_weighting_details
         'calc w=1/[\s^2^(Fo^2^)+(0.0538P)^2^+0.1939P] where P=(Fo^2^+2Fc^2^)/3'
_atom_sites_solution_hydrogens     geom
_atom_sites_solution_primary     direct
_atom_sites_solution_secondary     difmap
_refine_ls_shift/su_max     0.000
_refine_ls_shift/su_mean     0.000
_refine_diff_density_max     0.182
_refine_diff_density_min     -0.212
loop_
    _atom_type_symbol
    _atom_type_description
    _atom_type_scat_dispersion_real
    _atom_type_scat_dispersion_imag
    _atom_type_scat_source
    'C' 'C' 0.0033 0.0016
                         'International Tables Vol C Tables 4.2.6.8 and 6.1.1.4'
    'H' 'H' 0.0000 0.0000
                         'International Tables Vol C Tables 4.2.6.8 and 6.1.1.4'
    'N' 'N' 0.0061 0.0033
                         'International Tables Vol C Tables 4.2.6.8 and 6.1.1.4'
    'O' 'O' 0.0106 0.0060
                         'International Tables Vol C Tables 4.2.6.8 and 6.1.1.4'
_computing_data_collection     'APEX2 (Bruker, 2007)'
_computing_cell_refinement     'SAINT (Bruker, 2007)'
_computing_data_reduction     'SAINT (Bruker, 2007)'
_computing_structure_solution     'SHELXS97 (Sheldrick, 2008)'
_computing_structure_refinement     'SHELXL97 (Sheldrick, 2008)'
_computing_molecular_graphics
                  'ORTEP-3 for Windows (Farrugia, 1997) and PLATON (Spek, 2009)'
_computing_publication_material
                                'WinGX (Farrugia, 1999) and PLATON (Spek, 2009)'
loop_
    _atom_site_type_symbol
    _atom_site_label
    _atom_site_fract_x
    _atom_site_fract_y
    _atom_site_fract_z
    _atom_site_U_iso_or_equiv
    _atom_site_thermal_displace_type
    _atom_site_calc_flag
    _atom_site_refinement_flags
    _atom_site_occupancy
    O O1 0.73296(14) 0.26832(11) 0.51591(11) 0.0532(4) Uani . . 1.000
    O O2 0.60422(14) -0.02427(11) 0.72653(12) 0.0527(4) Uani . . 1.000
    O O3 0.36026(15) 0.18977(12) 0.55159(12) 0.0572(4) Uani . . 1.000
    N N1 0.73440(15) 0.06472(13) 0.45212(13) 0.0454(4) Uani . . 1.000
    N N2 0.36473(15) 0.41064(13) 0.57412(12) 0.0434(4) Uani . . 1.000
    C C1 0.81861(17) 0.09987(16) 0.31438(16) 0.0423(5) Uani . . 1.000
    C C2 0.7508(2) 0.11442(19) 0.20806(17) 0.0533(6) Uani . . 1.000
    C C3 0.8280(2) 0.1562(2) 0.07434(18) 0.0584(6) Uani . . 1.000
    C C4 0.9720(2) 0.18504(18) 0.04359(18) 0.0541(6) Uani . . 1.000
    C C5 1.0394(2) 0.1665(2) 0.15214(19) 0.0585(6) Uani . . 1.000
    C C6 0.96495(19) 0.12374(19) 0.28597(18) 0.0533(6) Uani . . 1.000
    C C7 1.0503(3) 0.2377(3) -0.1028(2) 0.0789(8) Uani . . 1.000
    C C8 0.69138(17) 0.15593(15) 0.53889(15) 0.0396(5) Uani . . 1.000
    C C9 0.58882(17) 0.10771(15) 0.67838(15) 0.0404(5) Uani . . 1.000
    C C10 0.49283(17) 0.22541(16) 0.75877(14) 0.0394(4) Uani . . 1.000
    C C11 0.5065(2) 0.19194(19) 0.89436(16) 0.0503(5) Uani . . 1.000
    C C12 0.4344(2) 0.2961(2) 0.97574(17) 0.0606(6) Uani . . 1.000
    C C13 0.3468(2) 0.4365(2) 0.92194(18) 0.0619(6) Uani . . 1.000
    C C14 0.3263(2) 0.47161(18) 0.78955(17) 0.0513(5) Uani . . 1.000
    C C15 0.39731(17) 0.36707(15) 0.70660(14) 0.0390(4) Uani . . 1.000
    C C16 0.33857(18) 0.32494(17) 0.50734(16) 0.0444(5) Uani . . 1.000
    C C17 0.2851(3) 0.4048(2) 0.3751(2) 0.0701(7) Uani . . 1.000
    C C18 0.1504(3) 0.3664(3) 0.3605(3) 0.0991(10) Uani . . 1.000
    H H1 0.71043 -0.01814 0.48038 0.0544 Uiso . . 1.000
    H H2 0.65336 0.09623 0.22615 0.0639 Uiso . . 1.000
    H H2A 0.36115 0.50119 0.53138 0.0521 Uiso . . 1.000
    H H3 0.78158 0.16501 0.00316 0.0701 Uiso . . 1.000
    H H5 1.13748 0.18326 0.13421 0.0702 Uiso . . 1.000
    H H6 1.01320 0.11098 0.35712 0.0640 Uiso . . 1.000
    H H7A 1.16236 0.18772 -0.11688 0.1184 Uiso . . 1.000
    H H7B 1.03271 0.34386 -0.12098 0.1184 Uiso . . 1.000
    H H7C 1.00549 0.21520 -0.16359 0.1184 Uiso . . 1.000
    H H11 0.56593 0.09679 0.93107 0.0604 Uiso . . 1.000
    H H12 0.44498 0.27149 1.06627 0.0727 Uiso . . 1.000
    H H13 0.30103 0.50856 0.97527 0.0744 Uiso . . 1.000
    H H14 0.26406 0.56636 0.75514 0.0616 Uiso . . 1.000
    H H17A 0.25468 0.51191 0.36884 0.0841 Uiso . . 1.000
    H H17B 0.37380 0.38080 0.29937 0.0841 Uiso . . 1.000
    H H18A 0.06159 0.39040 0.43466 0.1487 Uiso . . 1.000
    H H18B 0.18084 0.26134 0.36232 0.1487 Uiso . . 1.000
    H H18C 0.12098 0.42260 0.27493 0.1487 Uiso . . 1.000
loop_
    _atom_site_aniso_label
    _atom_site_aniso_U_11
    _atom_site_aniso_U_22
    _atom_site_aniso_U_33
    _atom_site_aniso_U_12
    _atom_site_aniso_U_13
    _atom_site_aniso_U_23
    O1 0.0656(7) 0.0375(6) 0.0605(7) -0.0269(5) -0.0023(5) -0.0126(5)
    O2 0.0635(7) 0.0321(5) 0.0596(7) -0.0167(5) -0.0155(5) 0.0002(5)
    O3 0.0757(8) 0.0411(6) 0.0698(8) -0.0238(5) -0.0319(6) -0.0087(5)
    N1 0.0516(8) 0.0360(6) 0.0531(8) -0.0213(6) -0.0045(6) -0.0122(5)
    N2 0.0566(8) 0.0321(6) 0.0465(7) -0.0200(5) -0.0182(6) 0.0002(5)
    C1 0.0417(8) 0.0338(7) 0.0522(9) -0.0120(6) -0.0048(7) -0.0143(6)
    C2 0.0465(9) 0.0610(10) 0.0617(11) -0.0255(8) -0.0069(8) -0.0191(8)
    C3 0.0581(11) 0.0693(11) 0.0555(10) -0.0246(9) -0.0114(8) -0.0176(8)
    C4 0.0508(10) 0.0466(9) 0.0596(10) -0.0144(7) -0.0001(8) -0.0152(7)
    C5 0.0408(9) 0.0644(11) 0.0714(12) -0.0227(8) -0.0031(8) -0.0159(9)
    C6 0.0442(9) 0.0586(10) 0.0622(11) -0.0185(8) -0.0124(8) -0.0147(8)
    C7 0.0777(14) 0.0777(14) 0.0698(13) -0.0306(11) 0.0063(11) -0.0111(10)
    C8 0.0420(8) 0.0293(7) 0.0491(9) -0.0116(6) -0.0126(7) -0.0061(6)
    C9 0.0439(8) 0.0325(7) 0.0494(9) -0.0153(6) -0.0170(7) -0.0032(6)
    C10 0.0423(8) 0.0368(7) 0.0419(8) -0.0184(6) -0.0089(6) -0.0040(6)
    C11 0.0582(10) 0.0475(9) 0.0462(9) -0.0181(7) -0.0179(8) -0.0013(7)
    C12 0.0765(12) 0.0680(12) 0.0415(9) -0.0242(10) -0.0147(8) -0.0118(8)
    C13 0.0784(13) 0.0568(10) 0.0527(10) -0.0194(9) -0.0076(9) -0.0215(8)
    C14 0.0591(10) 0.0386(8) 0.0556(10) -0.0141(7) -0.0101(8) -0.0115(7)
    C15 0.0436(8) 0.0345(7) 0.0428(8) -0.0189(6) -0.0098(6) -0.0039(6)
    C16 0.0481(9) 0.0417(8) 0.0497(9) -0.0199(7) -0.0148(7) -0.0063(7)
    C17 0.0917(14) 0.0686(12) 0.0623(12) -0.0303(11) -0.0355(11) -0.0043(9)
    C18 0.1088(19) 0.0778(15) 0.133(2) -0.0164(13) -0.0782(18) -0.0158(14)
_geom_special_details
;
Bond distances, angles <i>etc</i>. have been calculated using the rounded
fractional coordinates. All su's are estimated from the variances of the
(full) variance-covariance matrix. The cell e.s.d.'s are taken into account in
the estimation of distances, angles and torsion angles
;
loop_
    _geom_bond_atom_site_label_1
    _geom_bond_atom_site_label_2
    _geom_bond_site_symmetry_1
    _geom_bond_site_symmetry_2
    _geom_bond_distance
    _geom_bond_publ_flag
    O1 C8 . . 1.2244(19) no
    O2 C9 . . 1.2119(18) no
    O3 C16 . . 1.228(2) no
    N1 C1 . . 1.425(2) no
    N1 C8 . . 1.3359(19) no
    N2 C15 . . 1.4116(19) no
    N2 C16 . . 1.352(2) no
    N1 H1 . . 0.8600 no
    N2 H2A . . 0.8600 no
    C1 C6 . . 1.380(3) no
    C1 C2 . . 1.376(2) no
    C2 C3 . . 1.382(2) no
    C3 C4 . . 1.379(3) no
    C4 C7 . . 1.508(3) no
    C4 C5 . . 1.384(3) no
    C5 C6 . . 1.376(3) no
    C8 C9 . . 1.529(2) no
    C9 C10 . . 1.490(2) no
    C10 C11 . . 1.390(2) no
    C10 C15 . . 1.402(2) no
    C11 C12 . . 1.377(2) no
    C12 C13 . . 1.371(3) no
    C13 C14 . . 1.376(2) no
    C14 C15 . . 1.391(2) no
    C16 C17 . . 1.501(3) no
    C17 C18 . . 1.475(4) no
    C2 H2 . . 0.9300 no
    C3 H3 . . 0.9300 no
    C5 H5 . . 0.9300 no
    C6 H6 . . 0.9300 no
    C7 H7A . . 0.9600 no
    C7 H7B . . 0.9600 no
    C7 H7C . . 0.9600 no
    C11 H11 . . 0.9300 no
    C12 H12 . . 0.9300 no
    C13 H13 . . 0.9300 no
    C14 H14 . . 0.9300 no
    C17 H17A . . 0.9700 no
    C17 H17B . . 0.9700 no
    C18 H18A . . 0.9600 no
    C18 H18B . . 0.9600 no
    C18 H18C . . 0.9600 no
loop_
    _geom_contact_atom_site_label_1
    _geom_contact_atom_site_label_2
    _geom_contact_distance
    _geom_contact_site_symmetry_1
    _geom_contact_site_symmetry_2
    _geom_contact_publ_flag
    O1 N2 3.1213(19) . . no
    O1 C6 3.027(2) . . no
    O1 C15 3.138(2) . . no
    O1 N2 2.8821(16) . 2_666 no
    O2 N1 2.7678(17) . . no
    O2 O3 3.0986(18) . . no
    O3 C8 2.914(2) . . no
    O3 N1 2.9247(18) . 2_656 no
    O3 C10 2.930(2) . . no
    O3 C9 2.577(2) . . no
    O3 N1 3.178(2) . . no
    O3 O2 3.0986(18) . . no
    O1 H6 2.8200 . . no
    O1 H14 2.8200 . 2_666 no
    O1 H17A 2.8000 . 2_666 no
    O1 H2A 2.0700 . 2_666 no
    O2 H12 2.8000 . 2_657 no
    O2 H1 2.4600 . . no
    O2 H11 2.6100 . . no
    O2 H2 2.5800 . 2_656 no
    O2 H5 2.8800 . 2_756 no
    O2 H18B 2.6600 . 2_656 no
    O3 H18B 2.7200 . . no
    O3 H1 2.1400 . 2_656 no
    N1 O2 2.7678(17) . . no
    N1 O3 3.178(2) . . no
    N1 O3 2.9247(18) . 2_656 no
    N2 O1 3.1213(19) . . no
    N2 C8 3.157(2) . . no
    N2 O1 2.8821(16) . 2_666 no
    N2 N2 3.298(2) . 2_666 no
    N2 H2A 2.7700 . 2_666 no
    C3 C4 3.572(3) . 2_755 no
    C3 C7 3.554(3) . 2_755 no
    C4 C3 3.572(3) . 2_755 no
    C6 O1 3.027(2) . . no
    C7 C3 3.554(3) . 2_755 no
    C8 C16 3.146(2) . . no
    C8 N2 3.157(2) . . no
    C8 O3 2.914(2) . . no
    C9 C16 3.120(2) . . no
    C9 O3 2.577(2) . . no
    C10 O3 2.930(2) . . no
    C15 O1 3.138(2) . . no
    C16 C8 3.146(2) . . no
    C16 C9 3.120(2) . . no
    C1 H14 2.9900 . 2_666 no
    C3 H13 3.0000 . 2_666 no
    C6 H14 3.0100 . 2_666 no
    C8 H6 2.9700 . . no
    C10 H7A 3.0400 . 1_456 no
    C11 H11 3.0500 . 2_657 no
    C11 H3 2.9700 . 1_556 no
    C12 H3 3.0600 . 1_556 no
    C15 H7A 3.1000 . 1_456 no
    H1 O2 2.4600 . . no
    H1 O3 2.1400 . 2_656 no
    H1 H18B 2.5200 . 2_656 no
    H2 O2 2.5800 . 2_656 no
    H2A H14 2.4300 . . no
    H2A H17A 2.1600 . . no
    H2A O1 2.0700 . 2_666 no
    H2A N2 2.7700 . 2_666 no
    H2A H2A 2.4400 . 2_666 no
    H3 C11 2.9700 . 1_554 no
    H3 C12 3.0600 . 1_554 no
    H3 H7C 2.3700 . . no
    H5 H7A 2.5500 . . no
    H5 O2 2.8800 . 2_756 no
    H6 O1 2.8200 . . no
    H6 C8 2.9700 . . no
    H6 H18B 2.5000 . 1_655 no
    H7A C10 3.0400 . 1_654 no
    H7A C15 3.1000 . 1_654 no
    H7A H5 2.5500 . . no
    H7B H18C 2.5900 . 2_665 no
    H7C H3 2.3700 . . no
    H11 O2 2.6100 . . no
    H11 C11 3.0500 . 2_657 no
    H11 H11 2.4700 . 2_657 no
    H12 O2 2.8000 . 2_657 no
    H13 C3 3.0000 . 2_666 no
    H14 H2A 2.4300 . . no
    H14 O1 2.8200 . 2_666 no
    H14 C1 2.9900 . 2_666 no
    H14 C6 3.0100 . 2_666 no
    H17A H2A 2.1600 . . no
    H17A O1 2.8000 . 2_666 no
    H18B O3 2.7200 . . no
    H18B H6 2.5000 . 1_455 no
    H18B O2 2.6600 . 2_656 no
    H18B H1 2.5200 . 2_656 no
    H18C H7B 2.5900 . 2_665 no
loop_
    _geom_angle_atom_site_label_1
    _geom_angle_atom_site_label_2
    _geom_angle_atom_site_label_3
    _geom_angle_site_symmetry_1
    _geom_angle_site_symmetry_2
    _geom_angle_site_symmetry_3
    _geom_angle
    _geom_angle_publ_flag
    C1 N1 C8 . . . 122.33(13) no
    C15 N2 C16 . . . 126.83(13) no
    C8 N1 H1 . . . 119.00 no
    C1 N1 H1 . . . 119.00 no
    C16 N2 H2A . . . 117.00 no
    C15 N2 H2A . . . 117.00 no
    C2 C1 C6 . . . 119.50(16) no
    N1 C1 C6 . . . 121.04(15) no
    N1 C1 C2 . . . 119.43(16) no
    C1 C2 C3 . . . 119.74(18) no
    C2 C3 C4 . . . 121.78(18) no
    C3 C4 C7 . . . 120.86(19) no
    C5 C4 C7 . . . 121.7(2) no
    C3 C4 C5 . . . 117.39(17) no
    C4 C5 C6 . . . 121.66(19) no
    C1 C6 C5 . . . 119.89(17) no
    O1 C8 N1 . . . 124.88(14) no
    N1 C8 C9 . . . 115.40(13) no
    O1 C8 C9 . . . 119.66(13) no
    O2 C9 C8 . . . 119.57(13) no
    O2 C9 C10 . . . 122.47(14) no
    C8 C9 C10 . . . 117.22(12) no
    C11 C10 C15 . . . 118.54(14) no
    C9 C10 C11 . . . 116.22(14) no
    C9 C10 C15 . . . 125.18(13) no
    C10 C11 C12 . . . 121.67(16) no
    C11 C12 C13 . . . 119.31(16) no
    C12 C13 C14 . . . 120.45(17) no
    C13 C14 C15 . . . 120.80(16) no
    N2 C15 C10 . . . 123.90(13) no
    N2 C15 C14 . . . 116.97(13) no
    C10 C15 C14 . . . 119.12(14) no
    O3 C16 C17 . . . 122.47(16) no
    N2 C16 C17 . . . 115.84(14) no
    O3 C16 N2 . . . 121.68(15) no
    C16 C17 C18 . . . 113.78(19) no
    C1 C2 H2 . . . 120.00 no
    C3 C2 H2 . . . 120.00 no
    C2 C3 H3 . . . 119.00 no
    C4 C3 H3 . . . 119.00 no
    C4 C5 H5 . . . 119.00 no
    C6 C5 H5 . . . 119.00 no
    C1 C6 H6 . . . 120.00 no
    C5 C6 H6 . . . 120.00 no
    C4 C7 H7A . . . 109.00 no
    C4 C7 H7B . . . 109.00 no
    C4 C7 H7C . . . 109.00 no
    H7A C7 H7B . . . 109.00 no
    H7A C7 H7C . . . 110.00 no
    H7B C7 H7C . . . 109.00 no
    C10 C11 H11 . . . 119.00 no
    C12 C11 H11 . . . 119.00 no
    C11 C12 H12 . . . 120.00 no
    C13 C12 H12 . . . 120.00 no
    C12 C13 H13 . . . 120.00 no
    C14 C13 H13 . . . 120.00 no
    C13 C14 H14 . . . 120.00 no
    C15 C14 H14 . . . 120.00 no
    C16 C17 H17A . . . 109.00 no
    C16 C17 H17B . . . 109.00 no
    C18 C17 H17A . . . 109.00 no
    C18 C17 H17B . . . 109.00 no
    H17A C17 H17B . . . 108.00 no
    C17 C18 H18A . . . 109.00 no
    C17 C18 H18B . . . 109.00 no
    C17 C18 H18C . . . 109.00 no
    H18A C18 H18B . . . 109.00 no
    H18A C18 H18C . . . 109.00 no
    H18B C18 H18C . . . 109.00 no
loop_
    _geom_torsion_atom_site_label_1
    _geom_torsion_atom_site_label_2
    _geom_torsion_atom_site_label_3
    _geom_torsion_atom_site_label_4
    _geom_torsion_site_symmetry_1
    _geom_torsion_site_symmetry_2
    _geom_torsion_site_symmetry_3
    _geom_torsion_site_symmetry_4
    _geom_torsion
    _geom_torsion_publ_flag
    C8 N1 C1 C2 . . . . -118.93(18) no
    C8 N1 C1 C6 . . . . 59.2(2) no
    C1 N1 C8 O1 . . . . -8.3(3) no
    C1 N1 C8 C9 . . . . 174.65(14) no
    C15 N2 C16 O3 . . . . -9.2(3) no
    C16 N2 C15 C10 . . . . 38.2(3) no
    C16 N2 C15 C14 . . . . -140.31(18) no
    C15 N2 C16 C17 . . . . 172.10(17) no
    C2 C1 C6 C5 . . . . 2.1(3) no
    N1 C1 C2 C3 . . . . 176.60(15) no
    C6 C1 C2 C3 . . . . -1.6(3) no
    N1 C1 C6 C5 . . . . -176.03(15) no
    C1 C2 C3 C4 . . . . -0.4(3) no
    C2 C3 C4 C7 . . . . -177.02(19) no
    C2 C3 C4 C5 . . . . 1.8(3) no
    C3 C4 C5 C6 . . . . -1.2(3) no
    C7 C4 C5 C6 . . . . 177.57(19) no
    C4 C5 C6 C1 . . . . -0.7(3) no
    O1 C8 C9 C10 . . . . 23.3(2) no
    N1 C8 C9 O2 . . . . 30.2(2) no
    N1 C8 C9 C10 . . . . -159.46(15) no
    O1 C8 C9 O2 . . . . -147.04(17) no
    C8 C9 C10 C15 . . . . 47.4(2) no
    O2 C9 C10 C11 . . . . 40.4(2) no
    O2 C9 C10 C15 . . . . -142.61(18) no
    C8 C9 C10 C11 . . . . -129.66(17) no
    C15 C10 C11 C12 . . . . -2.8(3) no
    C9 C10 C15 N2 . . . . 7.8(3) no
    C9 C10 C15 C14 . . . . -173.71(16) no
    C9 C10 C11 C12 . . . . 174.46(17) no
    C11 C10 C15 N2 . . . . -175.24(16) no
    C11 C10 C15 C14 . . . . 3.3(3) no
    C10 C11 C12 C13 . . . . 0.0(3) no
    C11 C12 C13 C14 . . . . 2.3(3) no
    C12 C13 C14 C15 . . . . -1.8(3) no
    C13 C14 C15 N2 . . . . 177.53(17) no
    C13 C14 C15 C10 . . . . -1.1(3) no
    O3 C16 C17 C18 . . . . 47.0(3) no
    N2 C16 C17 C18 . . . . -134.27(19) no
loop_
    _geom_hbond_atom_site_label_D
    _geom_hbond_atom_site_label_H
    _geom_hbond_atom_site_label_A
    _geom_hbond_site_symmetry_A
    _geom_hbond_distance_DH
    _geom_hbond_distance_HA
    _geom_hbond_distance_DA
    _geom_hbond_angle_DHA
    _geom_hbond_publ_flag
    N1 H1 O2 . 0.86 2.46 2.7678(17) 102 yes
    N1 H1 O3 2_656 0.86 2.14 2.9247(18) 152 yes
    N2 H2A O1 2_666 0.86 2.07 2.8821(16) 157 yes
    C2 H2 O2 2_656 0.93 2.58 3.506(2) 175 yes
    C14 H14 Cg1 2_666 0.93 2.89 3.6693(18) 142 yes
