# Supplementary material for: N-{2-[N-(4-Methyl­phen­yl)oxamo­yl]phen­yl}propanamide
Source: Acta Crystallogr Sect E Struct Rep Online. 2010 Jun 23;66(Pt 7):o1729. doi: 10.1107/S1600536810023263 (PMC3006714; doi:10.1107/S1600536810023263)
Supplement: Supplementary file 2 [file e-66-o1729-Isup2.hkl]

#
# h,k,l, Fc-squared, Fo-squared, sigma(Fo-squared) and status flag
#
data_I
_shelx_title ' NS4_0m in P-1'
_shelx_refln_list_code          4
_shelx_F_calc_maximum       46.81
_exptl_crystal_F_000       328.00
_reflns_d_resolution_high  0.8331
 
loop_
 _symmetry_equiv_pos_as_xyz
 'x, y, z'
 '-x, -y, -z'
 
_cell_length_a     9.2048
_cell_length_b     9.7717
_cell_length_c    10.4404
_cell_angle_alpha  72.962
_cell_angle_beta   72.920
_cell_angle_gamma  69.285
 
_shelx_F_squared_multiplier     1.000
 
loop_
 _refln_index_h
 _refln_index_k
 _refln_index_l
 _refln_F_squared_calc
 _refln_F_squared_meas
 _refln_F_squared_sigma
 _refln_observed_status
   2   0   0      170.42      162.63      1.30 o
   3   0   0     2191.13     2179.26     21.06 o
   4   0   0        2.94        2.60      0.20 o
   5   0   0       48.50       48.34      0.72 o
   6   0   0       40.18       47.01      0.74 o
   7   0   0        0.69        0.89      0.27 o
   8   0   0        5.24        6.01      0.99 o
   9   0   0       52.76       54.01      4.40 o
  10   0   0        0.52        0.05      0.75 o
  -9   1   0        7.39        9.55      1.30 o
  -8   1   0       22.99       22.90      1.70 o
  -7   1   0       12.31       12.12      0.57 o
  -6   1   0        0.57       -0.26      0.25 o
  -5   1   0        8.47        5.20      0.36 o
  -4   1   0      371.70      362.80      3.38 o
  -3   1   0      663.73      662.62      5.89 o
  -2   1   0      159.22      151.77      1.30 o
  -1   1   0      508.77      406.13      3.83 o
   1   1   0      228.83      207.23      5.80 o
   4   1   0      192.14      169.01      1.47 o
   5   1   0      709.17      772.25      6.57 o
   6   1   0      194.65      184.97      1.94 o
   7   1   0        9.40        9.47      0.50 o
   8   1   0       30.99       30.32      2.65 o
   9   1   0       42.09       41.73      2.11 o
  10   1   0        0.09        0.62      0.75 o
  -9   2   0        3.26        4.52      1.05 o
  -8   2   0       15.50       16.78      1.49 o
  -7   2   0        0.90        0.80      0.48 o
  -6   2   0       32.32       30.82      0.88 o
  -5   2   0       53.06       52.86      0.91 o
  -4   2   0      166.36      176.72      2.00 o
  -3   2   0       54.98       55.67      0.69 o
  -2   2   0      103.99      114.77      1.30 o
   3   2   0      256.03      227.17      2.03 o
   4   2   0      549.08      566.87      5.19 o
   5   2   0       23.20       23.20      0.55 o
   6   2   0       29.67       26.81      0.72 o
   7   2   0       38.65       37.69      1.02 o
   8   2   0       22.53       19.82      1.14 o
   9   2   0        1.39        1.80      0.65 o
  10   2   0        0.73        0.55      0.85 o
  -8   3   0        0.16        0.08      0.68 o
  -7   3   0        0.06        0.39      0.62 o
  -6   3   0       95.70       92.46      1.62 o
  -5   3   0       22.36       23.33      0.73 o
  -4   3   0       12.85       10.56      0.50 o
  -3   3   0       35.23       31.45      0.73 o
  -2   3   0      491.52      497.31      4.82 o
  -1   3   0      192.24      197.23      2.53 o
   1   3   0      502.12      496.17     11.77 o
   2   3   0       98.36      104.40      1.38 o
   3   3   0       41.32       38.95      0.62 o
   4   3   0      786.66      827.46      6.90 o
   5   3   0      373.97      340.39      3.57 o
   6   3   0      241.60      233.94      2.93 o
   7   3   0      104.96       99.28      1.83 o
   8   3   0       18.35       16.18      0.75 o
   9   3   0        1.08        0.07      0.54 o
  10   3   0        2.10        1.27      0.69 o
  -8   4   0        3.63        3.52      0.95 o
  -7   4   0        0.00       -0.81      0.57 o
  -6   4   0        8.04        9.31      0.68 o
  -5   4   0       37.89       39.53      0.99 o
  -4   4   0        1.19        0.61      0.30 o
  -3   4   0       17.60       14.66      0.57 o
  -2   4   0      146.41      154.55      1.83 o
  -1   4   0      835.65      873.12     10.27 o
   0   4   0      353.16      313.69      5.40 o
   1   4   0       97.14      109.02      1.60 o
   2   4   0        7.07        8.69      0.33 o
   3   4   0      121.59      128.51      1.77 o
   4   4   0      506.66      515.25      5.70 o
   5   4   0      195.83      206.75      2.26 o
   6   4   0        1.85        2.44      0.31 o
   7   4   0       53.39       55.12      1.13 o
   8   4   0        5.79        5.82      0.52 o
   9   4   0       30.25       30.34      1.21 o
  10   4   0        6.17        6.75      0.94 o
  -7   5   0        0.08        0.25      0.75 o
  -6   5   0       20.15       20.98      1.12 o
  -5   5   0        8.53        8.47      0.57 o
  -4   5   0        6.88        6.84      0.51 o
  -3   5   0       91.19       96.81      1.55 o
  -2   5   0       61.30       60.96      0.88 o
  -1   5   0       21.50       28.86      0.69 o
   0   5   0      106.63      106.45      2.16 o
   1   5   0       84.32       97.22      1.53 o
   2   5   0      433.45      465.64      6.38 o
   3   5   0       14.24       17.01      0.77 o
   4   5   0      112.97      108.20      2.34 o
   5   5   0       16.22       15.99      1.21 o
   6   5   0       34.99       32.54      0.70 o
   7   5   0      292.26      280.94      3.46 o
   8   5   0       68.10       61.48      1.40 o
   9   5   0        4.60        3.34      0.70 o
  10   5   0        1.20       -0.82      1.54 o
  -6   6   0       34.47       35.83      2.77 o
  -5   6   0        0.04        0.80      0.45 o
  -4   6   0       49.86       50.63      1.18 o
  -3   6   0       65.76       69.84      1.33 o
  -2   6   0        8.16        6.43      0.34 o
  -1   6   0      199.00      198.92      7.57 o
   0   6   0        0.00        0.30      0.25 o
   1   6   0      239.86      241.08      3.52 o
   2   6   0      204.52      224.71      3.25 o
   3   6   0        1.91        0.70      0.20 o
   4   6   0       20.04       19.42      0.87 o
   5   6   0        6.48        5.60      0.51 o
   6   6   0        5.10        7.20      0.72 o
   7   6   0       22.88       19.04      0.71 o
   8   6   0      129.11      132.76      2.30 o
   9   6   0        9.45        9.60      0.91 o
  10   6   0        7.95        6.22      1.50 o
  -5   7   0        0.04        0.47      0.58 o
  -4   7   0        5.92        4.56      0.58 o
  -3   7   0       47.61       52.78      1.29 o
  -2   7   0       95.93       92.21      1.56 o
  -1   7   0       91.28       85.22      2.22 o
   0   7   0        5.57        6.85      0.75 o
   1   7   0      106.53      103.62      1.78 o
   2   7   0       24.10       24.26      0.62 o
   3   7   0       20.32       20.68      0.59 o
   4   7   0        0.24        0.93      0.30 o
   5   7   0       12.75       13.06      0.96 o
   6   7   0       41.40       42.04      1.71 o
   7   7   0       24.65       27.06      0.76 o
   8   7   0       17.40       15.42      0.75 o
   9   7   0        2.93        1.57      0.49 o
  -4   8   0       23.59       25.19      1.09 o
  -3   8   0        1.83        3.01      0.47 o
  -2   8   0        1.87        1.85      0.57 o
  -1   8   0        3.63        2.66      0.78 o
   0   8   0        0.90        0.81      0.38 o
   1   8   0        6.62        6.35      0.45 o
   2   8   0        8.93        6.85      0.40 o
   3   8   0      159.07      152.89      2.51 o
   4   8   0       66.10       63.14      1.58 o
   5   8   0        6.99        5.77      0.93 o
   6   8   0      187.27      173.34      6.14 o
   7   8   0       74.69       79.60      2.65 o
   8   8   0       11.80       12.42      0.65 o
   9   8   0       13.09       11.28      0.75 o
  -3   9   0        0.19       -0.03      0.41 o
  -2   9   0       20.91       22.37      1.28 o
  -1   9   0        5.52        3.66      0.96 o
   0   9   0        0.72        0.68      0.42 o
   1   9   0        0.96        0.48      0.55 o
   2   9   0        7.48        7.17      0.56 o
   3   9   0       55.53       52.91      1.42 o
   4   9   0        2.90        3.66      0.41 o
   5   9   0        0.07        0.28      0.44 o
   6   9   0        2.72        1.73      0.64 o
   7   9   0       12.74       11.54      1.14 o
   8   9   0       14.46       13.89      0.64 o
  -1  10   0        0.41       -0.61      0.47 o
   0  10   0        6.59        5.23      1.03 o
   1  10   0       41.78       42.53      1.39 o
   2  10   0       31.32       30.18      1.97 o
   3  10   0        2.09        2.99      0.69 o
   4  10   0       22.24       18.83      1.47 o
   5  10   0       12.59       11.07      0.98 o
   6  10   0        8.84        8.42      0.97 o
   7  10   0        3.48        1.81      0.73 o
   2  11   0        8.76        8.04      1.05 o
   4  11   0        1.97        1.90      1.16 o
   5  11   0       19.95       24.17      2.93 o
  -6 -10   1       65.65       69.94      2.53 o
  -5 -10   1        1.75        2.35      0.93 o
  -4 -10   1       27.33       25.32      1.09 o
  -3 -10   1        0.10       -0.42      0.49 o
  -2 -10   1       43.27       44.44      1.47 o
  -1 -10   1        2.81        2.54      0.56 o
   0 -10   1        3.77        4.33      0.69 o
   1 -10   1       13.03       12.88      0.54 o
  -7  -9   1       33.28       30.79      1.15 o
  -6  -9   1       36.94       37.01      1.79 o
  -5  -9   1        8.64        8.60      1.36 o
  -4  -9   1       74.05       78.09      2.04 o
  -3  -9   1       32.30       31.18      2.03 o
  -2  -9   1        7.87        7.16      0.66 o
  -1  -9   1       76.91       72.22      1.97 o
   0  -9   1       12.82       13.37      0.97 o
   1  -9   1        1.02        0.58      1.16 o
   2  -9   1        5.02        5.38      0.47 o
   3  -9   1        0.00        0.16      0.44 o
  -8  -8   1        0.24        0.42      0.40 o
  -7  -8   1       19.68       17.30      0.80 o
  -6  -8   1        2.87        1.76      0.67 o
  -5  -8   1       68.38       66.97      1.84 o
  -4  -8   1       73.01       74.24      1.96 o
  -3  -8   1       86.93       80.00      1.97 o
  -2  -8   1        1.10        0.17      0.35 o
  -1  -8   1       47.85       46.13      1.44 o
   0  -8   1       24.39       20.91      1.03 o
   1  -8   1       38.02       33.20      1.41 o
   2  -8   1        1.56        1.33      0.41 o
   3  -8   1        2.99        2.88      0.50 o
   4  -8   1        0.40        0.50      0.56 o
  -9  -7   1        8.24        8.17      0.90 o
  -8  -7   1       14.14       11.19      0.71 o
  -7  -7   1        2.75        2.90      0.41 o
  -6  -7   1        6.49        5.97      0.85 o
  -5  -7   1      142.17      143.10      2.84 o
  -4  -7   1       83.34       87.43      1.77 o
  -3  -7   1        4.37        6.06      0.58 o
  -2  -7   1        9.83        9.35      0.57 o
  -1  -7   1        4.52        2.85      0.48 o
   0  -7   1        1.28        1.32      0.32 o
   1  -7   1       75.32       72.26      4.28 o
   2  -7   1       82.55       76.76      1.42 o
   3  -7   1       17.20       17.91      0.81 o
   4  -7   1       13.44       14.37      0.86 o
   5  -7   1       18.08       16.87      1.27 o
  -9  -6   1        0.50        0.29      0.56 o
  -8  -6   1        2.11        3.30      0.52 o
  -7  -6   1      118.58      117.46      2.02 o
  -6  -6   1        2.46        3.19      0.28 o
  -5  -6   1       12.87       11.80      0.65 o
  -4  -6   1        6.77        6.65      0.50 o
  -3  -6   1       83.21       81.86      1.56 o
  -2  -6   1      275.52      295.87      6.38 o
  -1  -6   1      230.89      265.19      6.27 o
   0  -6   1       31.89       29.23      1.04 o
   1  -6   1      125.12      132.85      2.95 o
   2  -6   1        0.89        1.84      0.23 o
   3  -6   1       22.29       23.19      0.71 o
   4  -6   1        0.00       -0.44      0.30 o
   5  -6   1        6.91        8.03      0.86 o
   6  -6   1       25.09       26.41      2.61 o
 -10  -5   1       27.09       28.40      2.11 o
  -9  -5   1       17.32       17.49      1.19 o
  -8  -5   1        2.05        2.19      0.47 o
  -7  -5   1       82.24       79.84      1.42 o
  -6  -5   1       42.08       44.02      0.90 o
  -5  -5   1       13.42       11.05      0.34 o
  -4  -5   1       36.50       34.68      0.76 o
  -3  -5   1       35.64       32.87      1.39 o
  -2  -5   1       48.15       58.33      1.15 o
  -1  -5   1       57.34       57.45      1.13 o
   0  -5   1       22.97       20.55      0.66 o
   1  -5   1       30.35       43.70      0.98 o
   2  -5   1       20.83       25.85      0.80 o
   3  -5   1        0.46        0.70      0.27 o
   4  -5   1        3.73        3.57      0.43 o
   5  -5   1        2.49        2.09      0.42 o
   6  -5   1        6.33        5.16      0.75 o
   7  -5   1        0.89        0.17      0.68 o
 -10  -4   1       14.36       14.28      1.59 o
  -9  -4   1        1.22        1.46      0.60 o
  -8  -4   1        1.18        1.05      0.39 o
  -7  -4   1       54.93       51.81      1.13 o
  -6  -4   1      261.01      254.50      3.15 o
  -5  -4   1       86.85       85.73      1.18 o
  -4  -4   1      161.73      159.30      2.31 o
  -3  -4   1       82.64       91.27      1.39 o
  -2  -4   1       49.07       46.85      0.82 o
  -1  -4   1      810.17      887.84     12.09 o
   0  -4   1      831.91      874.70     11.99 o
   1  -4   1      142.10      178.20      2.89 o
   2  -4   1        4.82        4.76      0.31 o
   3  -4   1        9.36        7.93      0.43 o
   4  -4   1       45.24       45.84      1.05 o
   5  -4   1        1.77        2.04      0.41 o
   6  -4   1        3.58        3.03      0.51 o
   7  -4   1        8.07        5.35      1.49 o
   8  -4   1        0.06       -0.48      0.70 o
 -10  -3   1        0.35       -0.30      0.67 o
  -9  -3   1        0.57        0.23      0.54 o
  -8  -3   1        0.03       -0.28      0.41 o
  -7  -3   1        1.67        1.58      0.36 o
  -6  -3   1        1.24        0.39      0.28 o
  -5  -3   1        8.70       10.46      0.43 o
  -4  -3   1       77.58       84.90      0.98 o
  -3  -3   1       44.92       52.72      0.79 o
  -2  -3   1        1.25        1.31      0.13 o
  -1  -3   1      599.93      592.84      6.28 o
   0  -3   1        6.40        8.85      0.34 o
   1  -3   1      606.22      582.62      6.24 o
   2  -3   1        0.24        0.15      0.15 o
   3  -3   1       55.73       70.44      1.09 o
   4  -3   1       47.04       53.99      1.12 o
   5  -3   1        2.74        3.33      0.38 o
   6  -3   1        1.10        0.51      0.35 o
   7  -3   1        0.07       -0.27      0.59 o
   8  -3   1        0.47        0.91      0.75 o
 -10  -2   1       12.60       11.21      1.16 o
  -9  -2   1        2.08        1.57      0.64 o
  -8  -2   1        0.89        1.02      0.46 o
  -7  -2   1       39.61       42.61      0.97 o
  -6  -2   1       44.48       45.98      0.93 o
  -5  -2   1      117.38      125.69      1.63 o
  -4  -2   1      679.05      686.53      6.26 o
  -3  -2   1     2181.63     2208.64     21.28 o
  -2  -2   1      997.47     1007.14      9.97 o
  -1  -2   1      316.35      280.25      2.79 o
   0  -2   1      168.90      189.00      2.11 o
   1  -2   1      577.16      511.21      4.82 o
   2  -2   1      711.08      727.50      6.42 o
   3  -2   1       48.44       49.99      0.64 o
   4  -2   1       66.49       68.93      1.00 o
   5  -2   1        1.02        3.14      0.31 o
   6  -2   1        3.82        3.69      0.43 o
   7  -2   1        0.17       -0.61      0.41 o
   8  -2   1        0.04       -0.56      0.60 o
   9  -2   1        0.07        0.30      0.90 o
 -10  -1   1        8.01        7.47      1.25 o
  -9  -1   1        0.03       -0.33      0.55 o
  -8  -1   1       20.55       18.42      1.48 o
  -7  -1   1        1.01        0.94      0.33 o
  -6  -1   1      171.86      181.66      2.05 o
  -5  -1   1      261.33      251.88      3.06 o
  -4  -1   1        0.12        0.26      0.16 o
  -3  -1   1      733.60      738.59      5.22 o
   0  -1   1        0.92        0.09      0.18 o
   2  -1   1     1269.96     1256.09     12.94 o
   3  -1   1     1656.27     1592.78     23.71 o
   4  -1   1       33.52       39.37      0.91 o
   5  -1   1      886.64      884.73      7.84 o
   6  -1   1       70.66       72.04      1.18 o
   7  -1   1       19.39       21.68      0.73 o
   8  -1   1        5.73        4.43      0.88 o
   9  -1   1        0.10        0.46      0.72 o
  -9   0   1        3.68        3.74      0.96 o
  -8   0   1        0.37        0.30      0.62 o
  -7   0   1       39.78       40.22      0.86 o
  -6   0   1        2.58        2.97      0.27 o
  -5   0   1       57.40       63.73      0.82 o
  -4   0   1        8.13       11.55      0.33 o
  -3   0   1      337.54      341.73      2.56 o
  -1   0   1       46.38       40.28      0.43 o
   3   0   1     1700.39     1696.63     39.04 o
   4   0   1      452.98      436.31      3.98 o
   5   0   1       16.53       18.32      0.47 o
   6   0   1      100.00      100.24      1.28 o
   7   0   1       11.48       10.12      0.52 o
   8   0   1       36.37       35.30      1.79 o
   9   0   1       15.08       15.11      1.46 o
  10   0   1        3.19        3.79      1.00 o
  -9   1   1       23.06       25.56      1.95 o
  -8   1   1       43.76       43.08      2.42 o
  -7   1   1       86.57       85.52      2.18 o
  -6   1   1        0.19        0.29      0.24 o
  -5   1   1       50.65       39.65      0.67 o
  -4   1   1        5.47        5.93      0.27 o
  -3   1   1       80.29       59.03      0.76 o
  -2   1   1       76.12       74.84      0.73 o
  -1   1   1     1207.74     1074.54     11.24 o
   0   1   1       19.07       23.55      0.45 o
   3   1   1      857.08      812.43      5.65 o
   4   1   1      125.24      109.95      1.08 o
   5   1   1      345.86      351.39      3.38 o
   6   1   1       76.50       79.41      1.12 o
   7   1   1        4.36        3.49      0.39 o
   8   1   1        0.17       -0.44      0.44 o
   9   1   1       20.40       23.56      1.75 o
  10   1   1        0.22       -0.20      1.02 o
  -9   2   1        3.32        2.94      0.97 o
  -8   2   1        8.21       10.09      1.24 o
  -7   2   1        5.79        5.31      1.01 o
  -6   2   1        5.94        5.00      0.44 o
  -5   2   1      153.91      150.54      2.09 o
  -4   2   1       39.51       41.91      0.74 o
  -3   2   1       78.51       84.89      1.11 o
  -2   2   1      962.91      941.00      8.86 o
  -1   2   1      228.68      244.72      2.65 o
   2   2   1      413.84      420.50      4.61 o
   3   2   1      269.44      264.44      2.32 o
   4   2   1      282.89      290.81      2.89 o
   5   2   1      567.93      582.93      5.88 o
   6   2   1        4.32        1.95      0.27 o
   7   2   1       22.45       19.73      0.79 o
   8   2   1       18.10       17.75      0.79 o
   9   2   1       50.73       51.51      1.86 o
  10   2   1        8.36        6.00      1.50 o
  -8   3   1       10.51        8.85      2.22 o
  -7   3   1       26.74       28.11      4.32 o
  -6   3   1        6.43        6.87      0.48 o
  -5   3   1       15.08       12.77      0.54 o
  -4   3   1      260.88      266.32      3.20 o
  -3   3   1       58.82       60.83      1.10 o
  -2   3   1        0.09       -0.04      0.15 o
  -1   3   1      189.30      170.25      2.23 o
   2   3   1       47.61       45.44      0.65 o
   3   3   1      433.12      438.86      4.82 o
   4   3   1     1147.29     1231.63     11.19 o
   5   3   1      423.48      369.73      3.37 o
   6   3   1      160.18      167.12      2.25 o
   7   3   1        7.87        6.29      0.47 o
   8   3   1        5.85        6.95      0.55 o
   9   3   1       35.57       32.59      1.47 o
  10   3   1        5.26        3.04      0.81 o
  -8   4   1        0.90       -0.59      0.90 o
  -7   4   1        2.61        3.30      0.87 o
  -6   4   1       15.63       14.90      0.87 o
  -5   4   1       43.56       48.64      1.01 o
  -4   4   1      165.43      168.49      2.87 o
  -3   4   1       17.63       20.80      0.63 o
  -2   4   1       16.14       17.26      0.57 o
  -1   4   1      923.48      982.47     11.52 o
   0   4   1       31.90       32.37      0.82 o
   2   4   1      551.02      576.86     15.26 o
   3   4   1       82.32       87.07      1.27 o
   4   4   1      126.85      137.06      1.97 o
   5   4   1       33.34       28.91      0.50 o
   6   4   1      174.06      183.23      2.32 o
   7   4   1      263.94      281.94      3.48 o
   8   4   1      195.55      187.68      2.65 o
   9   4   1       11.25       11.43      0.94 o
  10   4   1       39.77       40.25      2.03 o
  -7   5   1        0.00        0.13      0.66 o
  -6   5   1       35.09       31.93      1.33 o
  -5   5   1        4.16        4.54      0.48 o
  -4   5   1      169.04      176.04      2.62 o
  -3   5   1       91.16       97.74      1.58 o
  -2   5   1       82.28       88.89      1.18 o
  -1   5   1     2023.55     2051.96     49.48 o
   0   5   1      114.73      103.94      4.30 o
   3   5   1       72.23       86.35      1.46 o
   4   5   1      501.36      568.44      8.21 o
   5   5   1      204.37      212.26      5.47 o
   6   5   1      149.97      157.22      1.82 o
   7   5   1       20.09       16.38      0.87 o
   8   5   1       21.90       21.41      1.11 o
   9   5   1       42.57       40.53      1.48 o
  10   5   1        1.35        0.97      0.86 o
  -6   6   1        0.20        0.34      0.98 o
  -5   6   1        9.29        8.84      0.60 o
  -4   6   1       87.27       81.90      1.58 o
  -3   6   1      125.08      125.38      1.91 o
  -2   6   1      136.53      140.74      2.51 o
  -1   6   1        3.48        2.42      0.46 o
   0   6   1      110.93      112.92      2.31 o
   1   6   1      277.62      278.32      6.95 o
   3   6   1       59.29       58.56      2.88 o
   4   6   1      551.76      574.70      8.31 o
   5   6   1        1.46        1.11      0.31 o
   6   6   1       21.08       22.32      1.07 o
   7   6   1        1.66        1.95      0.24 o
   8   6   1       71.45       73.94      1.52 o
   9   6   1      135.30      125.49      2.81 o
  10   6   1        1.31        0.97      0.78 o
  -5   7   1        0.11       -0.18      0.53 o
  -4   7   1        0.58        1.05      0.55 o
  -3   7   1       10.39       10.38      0.65 o
  -2   7   1      127.93      121.18      2.52 o
  -1   7   1       10.76       13.79      1.15 o
   0   7   1        1.80        1.31      0.35 o
   1   7   1       17.31       18.27      0.92 o
   3   7   1       31.07       39.43      2.44 o
   4   7   1        0.75        1.68      0.26 o
   5   7   1       17.08       18.94      0.77 o
   6   7   1       97.40       96.87      2.71 o
   7   7   1        7.74        6.97      0.89 o
   8   7   1       13.85       10.84      0.61 o
   9   7   1       43.54       42.95      1.23 o
  10   7   1       12.69       10.60      1.00 o
  -4   8   1        1.21        0.52      0.43 o
  -3   8   1        2.86        2.94      0.57 o
  -2   8   1      137.85      122.42      2.94 o
  -1   8   1       31.86       33.96      1.90 o
   0   8   1       89.17       92.47      3.11 o
   1   8   1        8.35        8.32      0.45 o
   2   8   1       46.42       46.65      1.07 o
   3   8   1       19.70       16.31      0.74 o
   4   8   1       34.79       33.13      1.54 o
   5   8   1        2.67        1.19      0.44 o
   6   8   1       65.26       64.19      2.11 o
   7   8   1        3.89        3.36      0.73 o
   8   8   1        2.18        2.90      0.38 o
   9   8   1       29.80       26.28      0.98 o
  -3   9   1       19.20       22.07      0.91 o
  -2   9   1      144.98      153.08      4.13 o
  -1   9   1        0.61        2.95      0.85 o
   0   9   1        5.86        6.90      0.98 o
   1   9   1        5.10        6.70      0.56 o
   2   9   1        1.95        1.70      0.47 o
   3   9   1        0.86        1.03      0.45 o
   4   9   1        3.07        3.07      0.46 o
   5   9   1       14.90       14.21      1.35 o
   6   9   1       33.12       29.85      2.31 o
   7   9   1       31.32       32.11      1.62 o
   8   9   1        3.09        2.41      0.78 o
  -2  10   1        0.93        1.08      0.37 o
  -1  10   1        5.40        3.91      1.03 o
   0  10   1        5.40        5.03      0.65 o
   1  10   1       44.61       48.17      1.42 o
   2  10   1        2.20        2.79      0.60 o
   3  10   1      150.39      158.88      3.59 o
   4  10   1      167.94      160.94      3.65 o
   5  10   1       47.71       43.23      2.00 o
   6  10   1        1.90        2.66      0.64 o
   7  10   1        7.55        7.15      2.11 o
   1  11   1        6.58        4.34      0.42 o
   2  11   1        0.00        1.47      1.01 o
   3  11   1        0.58        0.45      0.89 o
   4  11   1       11.79       12.24      2.03 o
   5  11   1        6.13        8.24      1.79 o
   6  11   1       11.76       13.94      2.30 o
  -5 -10   2       32.31       32.54      3.11 o
  -4 -10   2       42.07       47.61      3.42 o
  -3 -10   2        4.79        3.61      0.66 o
  -2 -10   2       15.24       14.87      1.05 o
  -1 -10   2       34.10       31.80      2.89 o
   0 -10   2        4.16        4.99      0.79 o
  -7  -9   2        0.50        0.20      0.35 o
  -6  -9   2        0.61        0.19      0.53 o
  -5  -9   2       66.49       77.49      2.31 o
  -4  -9   2       11.71       12.01      0.95 o
  -3  -9   2        5.89        5.34      0.93 o
  -2  -9   2       29.28       30.05      2.07 o
  -1  -9   2       65.41       61.77      2.46 o
   0  -9   2       79.93       79.04      2.85 o
   1  -9   2       27.23       24.87      0.72 o
   2  -9   2       17.51       19.35      0.79 o
  -8  -8   2        0.08       -0.40      0.41 o
  -7  -8   2        0.01        0.11      0.50 o
  -6  -8   2       33.66       31.32      1.06 o
  -5  -8   2       24.47       23.27      2.70 o
  -4  -8   2        3.45        3.57      0.61 o
  -3  -8   2       37.25       36.52      1.37 o
  -2  -8   2        2.97        3.59      0.88 o
  -1  -8   2       97.26       95.74      2.46 o
   0  -8   2       63.12       56.03      1.84 o
   1  -8   2       19.12       15.51      0.97 o
   2  -8   2        7.18        4.86      0.45 o
   3  -8   2        5.70        5.27      0.53 o
   4  -8   2        2.03        1.61      0.64 o
  -8  -7   2        1.50        1.82      0.48 o
  -7  -7   2       13.02       12.67      0.84 o
  -6  -7   2      166.10      170.53      2.33 o
  -5  -7   2        1.23        1.97      0.58 o
  -4  -7   2        4.39        4.36      0.77 o
  -3  -7   2       29.64       25.60      0.91 o
  -2  -7   2       17.56       17.64      0.75 o
  -1  -7   2        9.25       10.16      1.04 o
   0  -7   2       34.84       31.08      1.54 o
   1  -7   2       18.78       19.08      1.85 o
   2  -7   2       29.85       30.89      0.81 o
   3  -7   2       21.04       23.47      0.94 o
   4  -7   2        0.06       -0.10      0.51 o
   5  -7   2        5.73        6.70      2.17 o
  -9  -6   2       28.24       33.31      1.55 o
  -8  -6   2        0.11        0.29      0.54 o
  -7  -6   2       40.57       41.42      1.16 o
  -6  -6   2      274.55      268.90      3.39 o
  -5  -6   2      204.95      202.90      2.73 o
  -4  -6   2       74.72       74.52      1.69 o
  -3  -6   2      210.64      217.94      3.57 o
  -2  -6   2        0.56        0.05      0.26 o
  -1  -6   2       14.79       14.07      0.65 o
   0  -6   2        0.21       -0.03      0.25 o
   1  -6   2        0.05        0.18      0.15 o
   2  -6   2       34.12       27.25      0.68 o
   3  -6   2       29.17       22.90      0.74 o
   4  -6   2        0.14       -0.33      0.33 o
   5  -6   2       26.06       27.09      2.59 o
   6  -6   2        7.21        7.51      1.63 o
  -9  -5   2       45.78       53.05      2.47 o
  -8  -5   2        2.41        1.04      0.54 o
  -7  -5   2      102.04      110.34      1.80 o
  -6  -5   2       23.42       25.68      0.72 o
  -5  -5   2       30.72       30.75      0.66 o
  -4  -5   2        0.02        0.01      0.13 o
  -3  -5   2        6.23        6.13      0.33 o
  -2  -5   2      314.21      338.57      5.07 o
  -1  -5   2      322.06      349.88      5.52 o
   0  -5   2      131.85      142.60      2.77 o
   1  -5   2        2.08        2.04      0.27 o
   2  -5   2      188.05      203.15      2.66 o
   3  -5   2       12.23       12.31      0.65 o
   4  -5   2        3.02        2.92      0.41 o
   5  -5   2        0.02       -0.52      0.35 o
   6  -5   2        4.32        5.49      0.69 o
   7  -5   2        6.90       11.58      2.55 o
  -9  -4   2        0.08       -0.36      0.56 o
  -8  -4   2        2.71        2.00      0.50 o
  -7  -4   2       87.28       84.60      1.55 o
  -6  -4   2      234.58      237.45      3.62 o
  -5  -4   2       20.41       21.75      0.59 o
  -4  -4   2       71.12       70.25      1.19 o
  -3  -4   2      222.04      249.64      4.68 o
  -2  -4   2       69.70       75.86      1.09 o
  -1  -4   2       22.72       26.52      0.48 o
   0  -4   2        5.37        8.25      0.37 o
   1  -4   2        3.39        1.64      0.24 o
   2  -4   2       22.32       26.86      0.69 o
   3  -4   2        2.99        3.71      0.38 o
   4  -4   2      109.70      115.39      1.91 o
   5  -4   2        2.45        1.74      0.41 o
   6  -4   2        9.49        7.07      0.71 o
   7  -4   2       79.56       85.92      2.93 o
   8  -4   2        0.06        0.55      0.75 o
  -9  -3   2        9.20        9.59      1.00 o
  -8  -3   2        0.16       -0.33      0.42 o
  -7  -3   2       27.87       30.72      0.93 o
  -6  -3   2       61.03       60.48      1.19 o
  -5  -3   2      109.01      102.16      1.44 o
  -4  -3   2       62.42       60.24      0.93 o
  -3  -3   2       19.45       16.69      0.50 o
  -2  -3   2        2.62        4.40      0.26 o
  -1  -3   2       18.91       20.89      0.43 o
   0  -3   2       78.25       75.90      1.07 o
   1  -3   2        0.10        2.30      0.22 o
   2  -3   2      439.84      454.63      6.63 o
   3  -3   2       23.10       34.87      1.41 o
   4  -3   2       61.93       55.36      1.15 o
   5  -3   2        0.03       -0.04      0.27 o
   6  -3   2        0.14        0.06      0.38 o
   7  -3   2        0.50        2.11      0.74 o
   8  -3   2        0.51        1.27      0.75 o
  -9  -2   2        0.29       -0.14      0.59 o
  -8  -2   2        0.04       -0.40      0.49 o
  -7  -2   2       32.41       33.46      0.97 o
  -6  -2   2        2.45        2.27      0.32 o
  -5  -2   2       18.80       17.98      0.56 o
  -4  -2   2      103.78      121.30      1.45 o
  -3  -2   2      153.97      170.74      1.79 o
  -2  -2   2       91.04       98.26      1.02 o
  -1  -2   2      358.30      339.94      2.90 o
   0  -2   2      326.41      353.83      3.00 o
   1  -2   2      234.63      239.74      2.27 o
   2  -2   2      113.81      104.01      1.25 o
   3  -2   2        7.62        7.35      0.32 o
   4  -2   2        1.30        1.22      0.22 o
   5  -2   2       65.25       66.45      1.24 o
   6  -2   2       32.42       31.32      1.55 o
   7  -2   2        7.05        6.77      0.99 o
   8  -2   2        1.08        0.99      0.75 o
   9  -2   2        0.21        0.05      0.75 o
  -9  -1   2        1.69        0.50      0.66 o
  -8  -1   2        9.26        8.32      0.90 o
  -7  -1   2       57.46       60.81      1.21 o
  -6  -1   2       64.62       67.47      1.20 o
  -5  -1   2       37.07       37.94      0.70 o
  -4  -1   2       84.06       81.23      1.22 o
  -3  -1   2      165.99      147.41      1.36 o
  -2  -1   2        0.71        0.11      0.10 o
  -1  -1   2      332.31      319.80      2.29 o
   0  -1   2      309.60      277.68      1.99 o
   1  -1   2      246.92      257.32      2.07 o
   2  -1   2     1941.34     1831.20     21.31 o
   3  -1   2     1502.48     1497.93     13.82 o
   4  -1   2      168.07      182.38      1.88 o
   5  -1   2      112.00       91.83      1.17 o
   6  -1   2       79.92       79.88      1.79 o
   7  -1   2        1.68        1.31      0.37 o
   8  -1   2       22.75       24.22      1.74 o
   9  -1   2        0.42       -0.08      0.71 o
  -9   0   2       22.83       21.49      1.82 o
  -8   0   2        4.01        2.66      0.87 o
  -7   0   2        1.85        1.37      0.54 o
  -6   0   2       64.20       66.04      1.12 o
  -5   0   2      130.57      133.03      1.47 o
  -4   0   2        1.46        1.31      0.18 o
  -3   0   2      513.77      485.13      3.91 o
  -2   0   2      943.48      943.11      6.88 o
  -1   0   2      782.05      650.45      4.77 o
   0   0   2      434.95      397.63      2.94 o
   1   0   2      495.28      467.24      3.26 o
   2   0   2      521.94      488.79      3.80 o
   3   0   2      320.49      319.23      2.62 o
   4   0   2       16.77       15.63      0.39 o
   5   0   2      114.27      116.70      1.36 o
   6   0   2       10.12        9.76      0.42 o
   7   0   2        2.01        1.11      0.32 o
   8   0   2        1.52        0.70      0.64 o
   9   0   2        0.35       -0.17      0.65 o
  10   0   2        2.34        3.63      1.03 o
  -9   1   2        1.80        2.47      1.11 o
  -8   1   2       23.38       25.65      1.85 o
  -7   1   2       29.54       33.72      1.76 o
  -6   1   2       30.13       36.73      0.86 o
  -5   1   2      354.48      364.60      3.33 o
  -4   1   2      308.50      289.26      2.65 o
  -3   1   2       81.24       60.50      0.78 o
  -2   1   2       48.72       37.72      0.48 o
  -1   1   2      697.20      613.87      4.71 o
   0   1   2      180.13      185.56      1.42 o
   1   1   2        0.89        0.13      0.06 o
   2   1   2        0.55        0.42      0.09 o
   3   1   2      769.96      738.91      5.46 o
   4   1   2      129.88      116.42      1.06 o
   5   1   2      219.44      211.97      2.02 o
   6   1   2        7.91        6.30      0.36 o
   7   1   2       15.28       14.46      0.73 o
   8   1   2       12.36       12.35      0.91 o
   9   1   2        5.23        4.43      0.93 o
  10   1   2        0.28       -0.75      0.61 o
  -8   2   2       41.00       44.16      2.21 o
  -7   2   2       55.47       56.98      2.31 o
  -6   2   2       17.15       17.27      0.82 o
  -5   2   2        3.52        3.19      0.42 o
  -4   2   2        0.13        0.05      0.14 o
  -3   2   2      395.01      423.63      3.85 o
  -2   2   2     1112.77     1070.94     10.13 o
  -1   2   2       11.59       13.87      0.29 o
   1   2   2        7.96       11.26      0.29 o
   2   2   2       30.18       13.79      0.28 o
   3   2   2      747.72      732.61      6.11 o
   4   2   2      708.75      696.33      6.33 o
   5   2   2      243.52      254.99      2.82 o
   6   2   2        9.94        8.07      0.43 o
   7   2   2       17.13       16.03      0.82 o
   8   2   2        0.81        0.05      0.37 o
   9   2   2        3.98        2.15      0.67 o
  10   2   2       11.96       13.03      1.41 o
  -8   3   2        0.73        1.56      0.87 o
  -7   3   2        1.29        0.71      0.72 o
  -6   3   2        7.40        7.26      0.51 o
  -5   3   2       31.96       34.29      0.89 o
  -4   3   2      144.12      133.40      1.71 o
  -3   3   2      138.73      121.98      1.50 o
  -2   3   2      201.75      202.42      2.19 o
  -1   3   2      442.05      421.63      4.65 o
   0   3   2       31.82       35.19      0.56 o
   1   3   2        0.53        1.55      0.11 o
   2   3   2      810.66      872.82     10.61 o
   3   3   2      567.85      514.26      6.24 o
   4   3   2      392.38      393.02      3.72 o
   5   3   2      488.50      492.21      4.88 o
   6   3   2        9.75        5.40      0.36 o
   7   3   2       17.82       15.75      0.65 o
   8   3   2       12.20        8.32      0.69 o
   9   3   2        8.84        8.69      0.78 o
  10   3   2       17.13       17.53      1.32 o
  -8   4   2        0.66        0.03      0.71 o
  -7   4   2       52.27       54.94      2.41 o
  -6   4   2       93.92      100.04      2.36 o
  -5   4   2       71.67       74.17      1.24 o
  -4   4   2        0.01       -0.01      0.23 o
  -3   4   2        0.04       -0.09      0.19 o
  -2   4   2       14.15       14.00      0.55 o
  -1   4   2      268.32      276.69      3.17 o
   0   4   2      464.58      471.01      6.88 o
   1   4   2      678.76      791.57      9.40 o
   2   4   2      607.35      646.41     12.82 o
   3   4   2      175.63      176.07      2.05 o
   4   4   2      146.03      136.54      1.62 o
   5   4   2      405.00      438.21      5.74 o
   6   4   2        3.34        4.72      0.35 o
   7   4   2       20.01       20.89      0.68 o
   8   4   2        0.42        1.20      0.37 o
   9   4   2        0.97        1.40      0.49 o
  10   4   2       91.50      100.32      2.73 o
  -7   5   2        1.08        1.29      0.73 o
  -6   5   2       16.12       16.22      2.56 o
  -5   5   2        0.28        0.52      0.37 o
  -4   5   2        9.46       10.38      0.53 o
  -3   5   2      341.07      366.55      4.22 o
  -2   5   2       59.23       57.67      1.09 o
  -1   5   2        1.48       -0.15      0.56 o
   0   5   2      539.99      577.85      8.04 o
   1   5   2      418.73      420.22      5.13 o
   2   5   2        9.36        9.07      1.05 o
   3   5   2       22.10       19.14      0.63 o
   4   5   2        4.96        5.27      0.42 o
   5   5   2      284.98      345.26      5.35 o
   6   5   2        0.66        1.36      0.32 o
   7   5   2       18.43       19.91      0.62 o
   8   5   2        0.99        0.83      0.32 o
   9   5   2        0.88        0.83      0.38 o
  10   5   2       15.34       11.75      1.07 o
  -6   6   2        0.06       -0.56      0.89 o
  -5   6   2       11.37        9.39      0.97 o
  -4   6   2       98.76      100.63      2.80 o
  -3   6   2      108.20      108.77      1.68 o
  -2   6   2        2.44        1.23      0.23 o
  -1   6   2       41.70       42.08      1.13 o
   0   6   2       38.57       35.28      0.88 o
   1   6   2       54.02       53.20      1.19 o
   2   6   2        0.22        0.29      0.47 o
   3   6   2       37.45       39.97      2.26 o
   4   6   2      110.81      109.60      2.48 o
   5   6   2       17.89       16.03      0.71 o
   6   6   2      133.47      148.39      2.82 o
   7   6   2        2.19        3.56      0.31 o
   8   6   2        8.46        6.14      0.52 o
   9   6   2        0.21       -0.06      0.40 o
  10   6   2        1.49        1.45      0.67 o
  -5   7   2        6.75        7.96      1.05 o
  -4   7   2        1.57        2.02      0.46 o
  -3   7   2        2.30        0.92      0.37 o
  -2   7   2        1.08        1.10      0.36 o
  -1   7   2      639.76      647.03     11.17 o
   0   7   2       19.24       22.42      0.75 o
   1   7   2       65.99       65.38      1.18 o
   2   7   2       31.88       34.85      2.12 o
   3   7   2       39.99       33.47      2.23 o
   4   7   2       48.97       57.94      1.24 o
   5   7   2        0.02       -0.14      0.24 o
   6   7   2        0.06        0.24      0.32 o
   7   7   2        0.34        0.61      0.53 o
   8   7   2      101.45      100.84      1.75 o
   9   7   2        8.60       11.12      0.87 o
  10   7   2       18.63       15.54      1.14 o
  -4   8   2        0.35        0.42      0.43 o
  -3   8   2        3.20        3.89      0.81 o
  -2   8   2        0.02       -0.41      0.27 o
  -1   8   2       60.16       58.03      1.84 o
   0   8   2      424.95      424.67      7.68 o
   1   8   2      199.64      204.16      3.12 o
   2   8   2        5.86        5.21      1.12 o
   3   8   2      122.67      116.89      4.83 o
   4   8   2       22.91       20.13      2.06 o
   5   8   2        3.48        5.08      0.62 o
   6   8   2       72.84       69.40      4.79 o
   7   8   2        6.18        6.58      1.37 o
   8   8   2       14.49       12.45      0.52 o
   9   8   2        7.46        6.54      0.57 o
  -3   9   2        0.06       -0.13      0.40 o
  -2   9   2      149.78      141.33      2.17 o
  -1   9   2       29.27       31.48      1.43 o
   0   9   2       96.13       86.63      2.26 o
   1   9   2      190.39      204.37      3.91 o
   2   9   2      112.89      118.69      2.71 o
   3   9   2      235.11      239.67      8.24 o
   4   9   2      186.28      173.14      6.66 o
   5   9   2        0.68        0.48      0.39 o
   6   9   2       86.24       87.01      3.62 o
   7   9   2      126.96      131.74      3.51 o
   8   9   2        4.39        3.98      0.96 o
   9   9   2       45.53       42.91      1.11 o
  -2  10   2       12.23       10.51      0.61 o
  -1  10   2       58.92       61.90      2.08 o
   0  10   2        0.37        0.35      0.45 o
   1  10   2       78.73       82.26      1.62 o
   2  10   2       83.08       79.57      2.14 o
   3  10   2       64.37       59.65      3.55 o
   4  10   2      110.85      104.91      5.00 o
   5  10   2       52.77       54.69      1.66 o
   6  10   2        0.02        0.39      0.48 o
   7  10   2       60.15       64.27      2.26 o
   8  10   2        1.27        1.25      0.68 o
   1  11   2        1.21        0.83      0.28 o
   2  11   2        0.03        1.32      0.98 o
   3  11   2        1.47       -0.11      0.92 o
   4  11   2       51.78       46.38      3.35 o
   5  11   2       67.69       63.96      4.11 o
   6  11   2       31.02       26.85      3.02 o
  -3 -10   3       49.44       47.90      1.85 o
  -2 -10   3        3.26        2.05      0.66 o
  -6  -9   3        0.03        0.32      0.34 o
  -5  -9   3       12.09       11.57      0.48 o
  -4  -9   3       10.05        8.86      0.95 o
  -3  -9   3        9.08       10.86      0.99 o
  -2  -9   3        7.66        7.62      0.84 o
  -1  -9   3       46.24       44.65      1.77 o
   0  -9   3       32.77       31.53      0.81 o
   1  -9   3        0.67        0.62      0.34 o
   2  -9   3       13.79       15.13      0.79 o
  -7  -8   3        2.57        2.09      0.44 o
  -6  -8   3       19.76       21.81      0.98 o
  -5  -8   3       11.87       10.05      0.52 o
  -4  -8   3        0.38       -0.26      0.51 o
  -3  -8   3        3.14        2.65      0.62 o
  -2  -8   3        1.15        1.30      0.53 o
  -1  -8   3       13.27       10.95      0.96 o
   0  -8   3        0.88        0.77      0.25 o
   1  -8   3       22.08       21.88      0.72 o
   2  -8   3        2.97        3.28      0.45 o
   3  -8   3        4.69        3.20      0.50 o
   4  -8   3        2.46        2.60      0.62 o
  -8  -7   3        0.39        0.99      0.85 o
  -7  -7   3        0.02       -0.22      0.34 o
  -6  -7   3        2.40        3.47      0.42 o
  -5  -7   3       43.47       47.58      1.06 o
  -4  -7   3      273.39      279.50      3.59 o
  -3  -7   3       84.20       82.51      2.55 o
  -2  -7   3        6.79        9.03      0.84 o
  -1  -7   3      104.06       99.10      2.61 o
   0  -7   3        3.24        3.07      0.40 o
   1  -7   3       18.36       15.59      0.59 o
   2  -7   3        3.04        2.38      0.38 o
   3  -7   3       63.56       63.80      1.52 o
   4  -7   3       34.30       31.94      1.28 o
   5  -7   3        2.47        2.42      0.73 o
  -8  -6   3        6.51        7.46      0.87 o
  -7  -6   3       12.62       10.94      0.67 o
  -6  -6   3       95.93       93.61      1.64 o
  -5  -6   3        2.43        3.40      0.43 o
  -4  -6   3      420.31      421.15      5.20 o
  -3  -6   3       52.01       51.76      1.14 o
  -2  -6   3       13.17       14.41      1.24 o
  -1  -6   3       12.27        9.87      0.67 o
   0  -6   3        0.64        0.74      0.17 o
   1  -6   3       56.24       53.48      0.90 o
   2  -6   3        0.17        0.25      0.24 o
   3  -6   3        0.00       -0.22      0.27 o
   4  -6   3        1.71        2.01      0.42 o
   5  -6   3        1.34        0.96      0.63 o
   6  -6   3        3.22        3.31      1.30 o
  -9  -5   3        8.28        7.85      1.23 o
  -8  -5   3        2.94        3.28      0.69 o
  -7  -5   3        0.02       -0.26      0.32 o
  -6  -5   3       90.78       95.25      1.50 o
  -5  -5   3      207.47      220.02      2.78 o
  -4  -5   3       39.88       39.67      0.79 o
  -3  -5   3        1.49        0.72      0.18 o
  -2  -5   3       42.47       43.08      0.95 o
  -1  -5   3      228.03      223.60      4.50 o
   0  -5   3       20.82       20.17      0.42 o
   1  -5   3      113.60      121.27      1.59 o
   2  -5   3      253.07      236.61      2.87 o
   3  -5   3       62.22       69.45      1.34 o
   4  -5   3      145.44      149.62      2.39 o
   5  -5   3       85.23       87.05      3.11 o
   6  -5   3       63.26       61.41      2.48 o
   7  -5   3        0.01       -0.22      0.64 o
  -9  -4   3        0.00       -0.74      1.02 o
  -8  -4   3       16.91       17.68      1.20 o
  -7  -4   3        4.51        6.56      0.63 o
  -6  -4   3       27.75       30.42      0.85 o
  -5  -4   3      369.62      368.37      4.31 o
  -4  -4   3       63.08       60.66      1.04 o
  -3  -4   3        1.00        0.22      0.17 o
  -2  -4   3        0.55        0.52      0.15 o
  -1  -4   3      458.48      503.60      4.98 o
   0  -4   3       85.38       82.62      1.12 o
   1  -4   3        2.57        5.83      0.36 o
   2  -4   3       17.05       24.16      0.61 o
   3  -4   3      206.88      196.53      2.75 o
   4  -4   3        0.54        0.69      0.33 o
   5  -4   3        5.46        6.70      0.57 o
   6  -4   3       18.95       17.74      1.05 o
   7  -4   3       36.90       38.71      4.98 o
   8  -4   3       36.74       38.73      2.14 o
  -9  -3   3       11.39       13.26      1.17 o
  -8  -3   3        0.51        0.77      0.60 o
  -7  -3   3       37.83       42.33      1.29 o
  -6  -3   3       13.09       12.58      0.59 o
  -5  -3   3       59.28       60.06      1.09 o
  -4  -3   3       81.66       77.98      1.17 o
  -3  -3   3       12.78       11.32      0.41 o
  -2  -3   3       45.08       33.95      0.57 o
  -1  -3   3       25.36       27.93      0.48 o
   0  -3   3       86.60       74.72      0.91 o
   1  -3   3        3.71        5.52      0.36 o
   2  -3   3       79.41       80.59      1.20 o
   3  -3   3       15.77       14.75      0.57 o
   4  -3   3       38.67       43.40      1.04 o
   5  -3   3        0.15        0.45      0.34 o
   6  -3   3       41.63       45.94      1.45 o
   7  -3   3        6.50        5.09      0.94 o
   8  -3   3        5.11        5.24      1.28 o
  -9  -2   3        8.35        8.37      1.04 o
  -8  -2   3       51.68       50.46      1.82 o
  -7  -2   3       25.60       30.47      1.70 o
  -6  -2   3      119.54      118.04      3.56 o
  -5  -2   3       15.45       15.06      0.64 o
  -4  -2   3       22.59       29.75      0.68 o
  -3  -2   3      413.99      451.88      4.59 o
  -2  -2   3      199.30      239.67      2.39 o
  -1  -2   3       44.00       54.32      0.73 o
   0  -2   3      106.52      117.99      1.21 o
   1  -2   3       19.58       15.08      0.47 o
   2  -2   3      434.23      442.17      3.85 o
   3  -2   3      138.06      166.59      2.01 o
   4  -2   3       19.75       18.81      0.64 o
   5  -2   3        0.89        1.40      0.35 o
   6  -2   3       26.76       28.00      0.95 o
   7  -2   3       61.53       69.47      2.70 o
   8  -2   3       19.68       22.13      1.98 o
   9  -2   3        0.00       -0.99      0.72 o
  -9  -1   3        5.82        6.57      1.17 o
  -8  -1   3       24.96       22.02      1.41 o
  -7  -1   3      139.69      142.25      3.10 o
  -6  -1   3      279.33      277.25      3.27 o
  -5  -1   3        0.40        0.36      0.21 o
  -4  -1   3       20.02       22.55      0.53 o
  -3  -1   3        7.50        6.19      0.28 o
  -2  -1   3      450.65      484.88      3.87 o
  -1  -1   3       72.41       56.66      0.60 o
   0  -1   3      399.11      398.59      3.02 o
   1  -1   3      827.78      801.77      5.57 o
   2  -1   3       10.92        8.52      0.39 o
   3  -1   3     1040.49     1000.90     18.77 o
   4  -1   3      179.59      169.20      1.89 o
   5  -1   3      249.98      248.95      2.54 o
   6  -1   3      116.13      112.14      1.80 o
   7  -1   3       67.80       70.20      1.33 o
   8  -1   3        5.89        7.30      1.07 o
   9  -1   3       14.76       15.88      1.56 o
  -9   0   3        4.19        4.67      1.09 o
  -8   0   3        6.99        6.66      0.87 o
  -7   0   3       31.73       30.92      1.34 o
  -6   0   3      101.04       98.40      1.44 o
  -5   0   3      562.52      576.50      5.02 o
  -4   0   3      102.82      108.03      1.17 o
  -3   0   3     1191.02     1133.27      9.25 o
  -2   0   3     1247.24     1259.01     10.17 o
  -1   0   3       72.45       80.76      0.79 o
   0   0   3       49.27       47.41      0.52 o
   1   0   3      206.77      187.32      1.52 o
   2   0   3       22.22       17.26      0.32 o
   3   0   3       10.96       10.22      0.46 o
   4   0   3      293.05      265.90      2.59 o
   5   0   3      104.65      110.33      1.32 o
   6   0   3       58.87       53.05      0.89 o
   7   0   3       13.36       14.71      0.83 o
   8   0   3       15.84       15.06      1.36 o
   9   0   3        0.49       -0.12      0.74 o
  10   0   3        2.93        2.90      0.97 o
  -8   1   3       26.96       27.21      1.95 o
  -7   1   3       44.91       43.76      2.08 o
  -6   1   3       21.24       24.87      0.70 o
  -5   1   3       55.57       57.73      0.95 o
  -4   1   3      110.48      104.54      1.20 o
  -3   1   3        0.02        1.00      0.17 o
  -2   1   3        1.27        0.20      0.11 o
  -1   1   3      104.37       92.84      0.97 o
   0   1   3      247.13      228.95      1.88 o
   1   1   3      109.66       95.57      0.84 o
   2   1   3      254.25      239.68      1.81 o
   3   1   3     1855.49     1834.78     25.54 o
   4   1   3      189.55      188.70      2.06 o
   5   1   3       18.37       14.88      0.42 o
   6   1   3      259.70      257.73      2.87 o
   7   1   3       15.94       13.67      0.73 o
   8   1   3        0.88       -0.15      0.48 o
   9   1   3        5.54        4.27      0.91 o
  10   1   3        0.01        0.91      0.78 o
  -8   2   3       21.36       20.53      2.17 o
  -7   2   3        0.50        1.47      0.82 o
  -6   2   3       24.02       25.17      1.03 o
  -5   2   3       27.45       24.55      0.85 o
  -4   2   3      148.35      130.77      2.83 o
  -3   2   3       75.96       78.97      1.10 o
  -2   2   3        0.91        1.14      0.15 o
  -1   2   3      457.58      452.13      3.89 o
   0   2   3      831.55      855.87      6.67 o
   1   2   3      151.95      134.87      1.13 o
   2   2   3      126.07      144.81      1.23 o
   3   2   3     1254.51     1242.19     11.27 o
   4   2   3      288.49      277.57      2.54 o
   5   2   3        1.77        1.17      0.23 o
   6   2   3       20.90       16.28      0.58 o
   7   2   3       21.40       21.19      0.90 o
   8   2   3      128.69      137.68      2.35 o
   9   2   3       12.29       13.10      1.29 o
  10   2   3        0.15       -0.39      0.67 o
  -8   3   3        0.72        0.88      1.03 o
  -7   3   3       25.27       23.61      4.18 o
  -6   3   3       25.00       27.05      4.46 o
  -5   3   3        4.17        4.94      0.47 o
  -4   3   3       17.98       15.30      0.63 o
  -3   3   3        3.13        0.85      0.25 o
  -2   3   3      224.78      223.72      2.66 o
  -1   3   3      405.43      430.84      3.71 o
   0   3   3      376.21      355.87      3.15 o
   1   3   3      435.49      455.90      3.95 o
   2   3   3       16.27       25.83      0.39 o
   3   3   3        1.72        2.25      0.17 o
   4   3   3      467.66      482.09      4.16 o
   5   3   3      396.60      354.07      3.19 o
   6   3   3        6.02        7.49      0.44 o
   7   3   3       17.77       12.69      0.61 o
   8   3   3       18.73       16.95      0.78 o
   9   3   3       20.03       21.00      1.06 o
  10   3   3        7.25        8.74      1.15 o
  -7   4   3        0.08       -0.50      0.66 o
  -6   4   3        0.18       -0.02      1.22 o
  -5   4   3        2.88        2.80      0.43 o
  -4   4   3       11.45       10.42      0.57 o
  -3   4   3       35.03       29.54      0.92 o
  -2   4   3       43.89       48.30      0.86 o
  -1   4   3       92.20       95.99      1.04 o
   0   4   3      635.29      625.24      6.78 o
   1   4   3       92.03       96.54      1.26 o
   2   4   3      155.02      163.75      1.81 o
   3   4   3       43.58       50.00      0.83 o
   4   4   3      124.56      128.70      1.58 o
   5   4   3        0.05        0.25      0.15 o
   6   4   3        5.68        4.60      0.34 o
   7   4   3       10.46       11.46      0.56 o
   8   4   3        4.93        6.07      0.52 o
   9   4   3        2.38        2.22      0.53 o
  10   4   3        1.41        3.19      0.77 o
  11   4   3        0.24       -1.30      0.87 o
  -7   5   3        0.22        1.72      0.77 o
  -6   5   3       22.43       20.94      2.33 o
  -5   5   3       68.38       75.30      2.02 o
  -4   5   3       28.51       24.86      0.82 o
  -3   5   3        2.89        1.84      0.33 o
  -2   5   3        1.68        1.14      0.19 o
  -1   5   3        0.38        0.13      0.16 o
   0   5   3       13.99        9.53      0.49 o
   1   5   3      165.81      184.61      2.47 o
   2   5   3      465.45      471.94      5.78 o
   3   5   3      416.74      462.07      6.63 o
   4   5   3       81.83       75.08      1.35 o
   5   5   3      133.77      137.66      3.59 o
   6   5   3       24.38       26.05      0.51 o
   7   5   3       11.71       12.47      0.52 o
   8   5   3        0.09       -0.17      0.30 o
   9   5   3        0.36        0.07      0.34 o
  10   5   3        3.89        3.95      0.79 o
  -6   6   3        2.72        4.09      1.36 o
  -5   6   3        3.06        1.84      0.66 o
  -4   6   3        0.25       -0.35      0.32 o
  -3   6   3        2.80        1.51      0.26 o
  -2   6   3       10.50        8.02      0.35 o
  -1   6   3        1.29        1.98      0.30 o
   0   6   3       95.86       94.25      1.55 o
   1   6   3       31.08       33.11      0.71 o
   2   6   3       37.00       37.50      0.66 o
   3   6   3      132.35      134.20      2.13 o
   4   6   3       74.32       74.84      1.60 o
   5   6   3      121.32      121.51      2.38 o
   6   6   3       92.23       99.88      2.11 o
   7   6   3        3.81        3.17      0.44 o
   8   6   3        9.81        9.36      0.58 o
   9   6   3        4.47        2.72      0.73 o
  10   6   3        2.33        1.93      0.69 o
  -5   7   3        2.26        1.90      0.70 o
  -4   7   3       10.35       10.67      0.73 o
  -3   7   3       15.36       15.62      0.60 o
  -2   7   3       79.61       79.54      1.25 o
  -1   7   3      280.52      280.68      3.95 o
   0   7   3        0.82        1.32      0.29 o
   1   7   3       86.90       95.79      1.52 o
   2   7   3        1.53        2.36      0.19 o
   3   7   3        0.88        1.43      0.76 o
   4   7   3       17.52       17.10      0.97 o
   5   7   3      157.54      158.38      2.75 o
   6   7   3       18.23       15.82      1.24 o
   7   7   3        7.69        6.51      0.85 o
   8   7   3        4.86        5.52      0.44 o
   9   7   3       31.22       32.08      1.03 o
  10   7   3        7.95        7.67      0.89 o
  -4   8   3        5.12        5.23      0.70 o
  -3   8   3        7.38        6.10      0.61 o
  -2   8   3       33.39       40.36      0.86 o
  -1   8   3       15.42       15.68      0.85 o
   0   8   3      159.79      161.78      2.93 o
   1   8   3     1012.36     1014.93     12.32 o
   2   8   3      224.50      228.34      3.53 o
   3   8   3      107.01       89.34      4.00 o
   4   8   3      278.69      271.75      8.89 o
   5   8   3       14.56       16.15      0.65 o
   6   8   3       13.27        9.55      0.85 o
   7   8   3       15.95       14.56      1.13 o
   8   8   3        1.95        3.44      1.12 o
   9   8   3        8.37        8.94      0.60 o
  10   8   3       15.26       12.65      0.81 o
  -3   9   3        1.73        1.45      0.45 o
  -2   9   3        0.17       -0.35      0.35 o
  -1   9   3       72.52       72.58      1.84 o
   0   9   3        3.81        3.47      0.50 o
   1   9   3        0.57        0.89      0.76 o
   2   9   3        5.34        7.92      0.63 o
   3   9   3        3.74        3.71      1.14 o
   4   9   3      176.16      177.72      6.75 o
   5   9   3        8.68        9.52      0.69 o
   6   9   3      207.82      203.38      5.63 o
   7   9   3      127.64      126.35      3.37 o
   8   9   3       21.92       25.43      2.28 o
   9   9   3       60.92       59.29      1.26 o
  -1  10   3        1.86        4.44      0.78 o
   0  10   3       97.16       94.21      2.12 o
   1  10   3       27.72       25.95      2.10 o
   2  10   3       92.09       86.36      2.61 o
   3  10   3       91.60       89.47      4.40 o
   4  10   3        0.53        1.36      1.05 o
   5  10   3       15.88       14.61      2.03 o
   6  10   3       19.29       21.14      1.51 o
   7  10   3       10.41        9.28      0.94 o
   8  10   3        9.22        9.62      1.36 o
   1  11   3        0.73        1.87      1.22 o
   2  11   3        1.58        0.89      0.96 o
   3  11   3       32.56       36.48      2.90 o
   4  11   3        0.46        0.87      1.05 o
   5  11   3       45.77       47.32      3.49 o
   6  11   3        8.37        7.04      1.74 o
   7  11   3        5.54        8.65      2.03 o
  -4  -9   4       10.34        8.59      0.61 o
  -3  -9   4        5.95        6.55      0.49 o
  -2  -9   4        3.45        4.28      0.54 o
  -1  -9   4        1.81        1.95      0.37 o
   0  -9   4        0.58        0.07      0.34 o
   1  -9   4        1.28        1.62      0.54 o
  -6  -8   4       26.24       31.21      1.14 o
  -5  -8   4        2.30        1.93      0.42 o
  -4  -8   4        7.20        9.51      0.57 o
  -3  -8   4        0.39        1.34      0.33 o
  -2  -8   4        0.24        0.32      0.27 o
  -1  -8   4       19.44       17.68      0.86 o
   0  -8   4       33.68       30.21      1.41 o
   1  -8   4       34.92       35.94      1.02 o
   2  -8   4        2.42        1.42      0.43 o
   3  -8   4        6.31       10.16      0.88 o
  -7  -7   4        2.88        2.80      0.85 o
  -6  -7   4        1.32        0.71      0.42 o
  -5  -7   4        1.14        2.35      0.42 o
  -4  -7   4       56.92       60.77      1.28 o
  -3  -7   4       78.67       80.28      1.44 o
  -2  -7   4       12.62       11.66      0.54 o
  -1  -7   4      139.81      142.97      2.13 o
   0  -7   4       23.47       22.94      0.74 o
   1  -7   4       44.51       42.39      1.05 o
   2  -7   4       14.72       13.40      0.72 o
   3  -7   4        0.93        0.18      0.39 o
   4  -7   4        1.30       -0.08      0.48 o
   5  -7   4        0.49        1.51      0.82 o
  -8  -6   4       16.62       16.43      1.61 o
  -7  -6   4        3.48        4.97      0.66 o
  -6  -6   4        2.37        2.36      0.48 o
  -5  -6   4        0.99        0.26      0.36 o
  -4  -6   4      119.85      116.67      1.94 o
  -3  -6   4       82.63       81.42      1.14 o
  -2  -6   4       31.79       25.48      0.64 o
  -1  -6   4      102.77       94.04      1.35 o
   0  -6   4       18.19       16.43      0.54 o
   1  -6   4        7.68        8.00      0.44 o
   2  -6   4       10.19        9.16      0.51 o
   3  -6   4       74.18       72.17      1.36 o
   4  -6   4       44.47       40.76      2.20 o
   5  -6   4       40.61       38.61      1.74 o
   6  -6   4        0.05        0.42      1.03 o
  -8  -5   4        0.05       -0.84      0.65 o
  -7  -5   4        3.46        5.26      0.65 o
  -6  -5   4        6.73        6.20      0.48 o
  -5  -5   4        1.84        1.20      0.39 o
  -4  -5   4       60.91       59.05      1.11 o
  -3  -5   4       32.03       29.32      0.71 o
  -2  -5   4       25.46       29.09      0.67 o
  -1  -5   4        4.24        5.83      0.34 o
   0  -5   4      101.00      100.58      1.44 o
   1  -5   4       87.76       90.96      1.39 o
   2  -5   4       97.77       91.36      1.46 o
   3  -5   4        2.23        1.41      0.40 o
   4  -5   4       10.91       14.60      0.69 o
   5  -5   4       83.33       81.59      3.82 o
   6  -5   4       29.30       29.72      2.87 o
   7  -5   4        0.15        1.72      1.12 o
  -8  -4   4        1.17        0.77      0.56 o
  -7  -4   4        2.59        2.78      0.48 o
  -6  -4   4        0.13       -0.05      0.30 o
  -5  -4   4       30.60       32.88      0.89 o
  -4  -4   4        0.99       -0.22      0.29 o
  -3  -4   4      193.78      203.54      2.57 o
  -2  -4   4       75.04       66.22      1.09 o
  -1  -4   4       25.83       23.65      0.58 o
   0  -4   4        6.14        6.01      0.34 o
   1  -4   4        0.00        0.20      0.21 o
   2  -4   4       24.59       23.09      0.95 o
   3  -4   4       37.26       28.94      0.80 o
   4  -4   4        8.52        6.99      0.50 o
   5  -4   4        0.17        0.69      0.54 o
   6  -4   4        1.64        2.46      0.71 o
   7  -4   4        6.55        6.87      1.06 o
   8  -4   4        0.08        1.44      0.86 o
  -8  -3   4        6.67        4.45      0.79 o
  -7  -3   4       18.34       17.02      1.25 o
  -6  -3   4       21.58       22.26      0.78 o
  -5  -3   4       27.24       26.77      0.96 o
  -4  -3   4       17.16       22.92      0.88 o
  -3  -3   4       34.98       39.15      0.78 o
  -2  -3   4      325.84      356.95      3.75 o
  -1  -3   4       10.57       13.71      0.44 o
   0  -3   4       35.29       34.85      0.66 o
   1  -3   4       51.82       48.24      0.88 o
   2  -3   4        0.02        0.03      0.20 o
   3  -3   4        0.02       -0.09      0.23 o
   4  -3   4       95.90      103.57      1.81 o
   5  -3   4       15.58       13.94      0.87 o
   6  -3   4       20.57       21.53      2.16 o
   7  -3   4       87.26       89.90      6.01 o
   8  -3   4       11.51       14.22      1.90 o
  -8  -2   4        0.00       -0.63      0.52 o
  -7  -2   4        4.16        2.44      0.62 o
  -6  -2   4       73.97       76.60      1.73 o
  -5  -2   4      341.68      350.72      4.05 o
  -4  -2   4        0.22        0.06      0.24 o
  -3  -2   4       16.03       17.50      0.54 o
  -2  -2   4       40.56       35.39      0.70 o
  -1  -2   4      739.57      812.97      7.87 o
   0  -2   4       13.33       11.14      0.40 o
   1  -2   4        1.39        1.26      0.20 o
   2  -2   4      182.87      171.73      1.91 o
   3  -2   4        4.75        9.20      0.37 o
   4  -2   4      295.21      308.64      4.79 o
   5  -2   4        6.22        6.63      0.97 o
   6  -2   4        5.08        6.17      0.64 o
   7  -2   4        4.54        7.27      1.02 o
   8  -2   4       51.83       47.29      2.69 o
   9  -2   4        2.24        2.18      0.88 o
  -8  -1   4       25.15       29.64      1.52 o
  -7  -1   4       65.35       64.89      2.16 o
  -6  -1   4       33.61       39.30      1.10 o
  -5  -1   4      211.66      215.58      2.48 o
  -4  -1   4       27.20       23.99      0.59 o
  -3  -1   4        0.19        0.53      0.16 o
  -2  -1   4      224.17      218.00      2.21 o
  -1  -1   4      377.83      403.71      3.74 o
   0  -1   4      603.94      590.85      7.19 o
   1  -1   4      128.31      117.13      1.29 o
   2  -1   4      225.46      218.14      2.14 o
   3  -1   4      413.72      421.34      3.88 o
   4  -1   4      148.77      140.42      1.66 o
   5  -1   4      163.92      172.65      2.33 o
   6  -1   4      104.94      107.55      1.75 o
   7  -1   4       94.01       97.97      1.70 o
   8  -1   4       27.87       24.75      1.81 o
   9  -1   4        7.49       10.08      1.31 o
  -8   0   4        4.21        2.34      0.86 o
  -7   0   4       53.24       50.32      1.70 o
  -6   0   4       26.70       28.95      1.00 o
  -5   0   4       14.18       15.96      0.53 o
  -4   0   4        0.45        1.89      0.37 o
  -3   0   4       53.03       46.54      0.71 o
  -2   0   4     1165.69     1267.45     10.92 o
  -1   0   4      287.27      289.52      2.58 o
   0   0   4      588.96      590.00      4.66 o
   1   0   4     1303.19     1321.08      9.58 o
   2   0   4      481.83      524.28      4.41 o
   3   0   4      301.03      315.42      2.97 o
   4   0   4        8.61        7.12      0.32 o
   5   0   4       56.47       55.01      0.75 o
   6   0   4        7.91        6.60      0.36 o
   7   0   4      141.53      134.06      1.78 o
   8   0   4       44.46       48.56      4.78 o
   9   0   4        1.87        1.64      1.60 o
  10   0   4        2.84        2.69      0.98 o
  -8   1   4        0.06       -0.54      0.68 o
  -7   1   4       48.88       52.94      3.93 o
  -6   1   4      162.20      161.31      3.20 o
  -5   1   4        3.65        3.15      0.33 o
  -4   1   4      120.03      131.75      1.40 o
  -3   1   4       58.35       60.69      0.78 o
  -2   1   4      619.27      630.81      5.63 o
  -1   1   4      292.80      288.50      4.03 o
   0   1   4        1.20        1.81      0.28 o
   1   1   4        6.11        5.23      0.26 o
   2   1   4     1828.26     1790.61     16.92 o
   3   1   4      315.75      335.95      3.17 o
   4   1   4      835.23      846.13      7.55 o
   5   1   4        1.56        2.16      0.23 o
   6   1   4      204.16      210.09      2.61 o
   7   1   4      346.79      356.14      4.76 o
   8   1   4       80.03       81.16      2.72 o
   9   1   4        0.04       -0.56      0.64 o
  10   1   4        2.14        2.08      0.90 o
  -8   2   4       12.10       10.15      2.07 o
  -7   2   4        7.57        6.61      1.10 o
  -6   2   4       74.13       70.91      2.55 o
  -5   2   4        0.16       -0.21      0.26 o
  -4   2   4        2.11        0.25      0.25 o
  -3   2   4        2.01        1.02      0.20 o
  -2   2   4        0.22        1.29      0.20 o
  -1   2   4      183.42      183.81      1.63 o
   0   2   4      132.85      143.48      1.43 o
   1   2   4      200.28      205.97      1.82 o
   2   2   4       33.31       36.22      0.50 o
   3   2   4        0.03        0.82      0.19 o
   4   2   4       33.38       33.28      0.68 o
   5   2   4       14.92       10.78      0.52 o
   6   2   4       35.19       30.52      0.87 o
   7   2   4       23.79       22.09      1.29 o
   8   2   4        1.46        1.36      0.42 o
   9   2   4        0.84        0.03      0.62 o
  10   2   4        0.37       -0.41      0.66 o
  -7   3   4       20.84       20.56      1.72 o
  -6   3   4       14.04       14.31      1.36 o
  -5   3   4        8.28        7.41      0.63 o
  -4   3   4       21.04       18.44      0.82 o
  -3   3   4       14.97       14.79      0.60 o
  -2   3   4      133.44      135.26      1.70 o
  -1   3   4      250.21      283.05      2.78 o
   0   3   4      284.30      297.13      2.65 o
   1   3   4      515.14      496.15      3.97 o
   2   3   4      658.92      657.64      5.71 o
   3   3   4       47.47       44.37      0.53 o
   4   3   4        1.78        1.63      0.30 o
   5   3   4        1.25       -0.04      0.19 o
   6   3   4      499.96      495.82      5.58 o
   7   3   4       13.76       14.51      0.66 o
   8   3   4        4.72        3.03      0.46 o
   9   3   4        1.05        0.54      0.50 o
  10   3   4        1.04        1.83      1.61 o
  -7   4   4       45.04       48.27      2.34 o
  -6   4   4       10.15       10.88      1.26 o
  -5   4   4       17.27       15.31      0.87 o
  -4   4   4        5.77        7.12      0.71 o
  -3   4   4      158.75      164.62      2.27 o
  -2   4   4       94.88      106.26      1.54 o
  -1   4   4       29.42       27.68      0.86 o
   0   4   4      998.93     1081.99      9.79 o
   1   4   4      837.32      922.49      7.85 o
   2   4   4       29.96       27.40      0.48 o
   3   4   4       54.66       52.28      0.75 o
   4   4   4       95.28      104.64      1.26 o
   5   4   4       37.66       38.18      0.60 o
   6   4   4       73.27       75.85      1.10 o
   7   4   4       50.25       54.59      2.02 o
   8   4   4        0.00       -0.39      0.34 o
   9   4   4        0.96        1.66      0.51 o
  10   4   4        7.68        9.70      1.01 o
  11   4   4        1.61        2.06      1.32 o
  -6   5   4        8.88        9.77      1.79 o
  -5   5   4        4.78        3.49      0.62 o
  -4   5   4       15.06       17.29      0.75 o
  -3   5   4       14.14       17.45      0.68 o
  -2   5   4        5.99        5.81      0.39 o
  -1   5   4       13.38       12.59      0.49 o
   0   5   4       56.52       52.88      0.89 o
   1   5   4       85.48      112.17      1.73 o
   2   5   4        0.70        0.74      0.19 o
   3   5   4      235.89      271.59      3.29 o
   4   5   4        4.24        5.10      0.53 o
   5   5   4      282.18      278.01      3.75 o
   6   5   4        0.08        0.01      0.19 o
   7   5   4       53.55       49.26      0.99 o
   8   5   4        0.01        0.09      0.32 o
   9   5   4        5.17        4.41      0.50 o
  10   5   4       14.53       15.84      1.21 o
  11   5   4        3.99        4.33      1.18 o
  -6   6   4        7.56        6.50      1.59 o
  -5   6   4        3.63        2.75      0.75 o
  -4   6   4       15.65       13.91      0.70 o
  -3   6   4       20.81       21.01      0.79 o
  -2   6   4       38.94       36.06      0.80 o
  -1   6   4        2.56        1.83      0.24 o
   0   6   4       12.89       16.69      0.94 o
   1   6   4        6.11        5.51      0.36 o
   2   6   4        0.00        0.48      0.19 o
   3   6   4      145.42      156.40      2.22 o
   4   6   4       30.49       34.05      0.93 o
   5   6   4        0.76        1.41      0.33 o
   6   6   4        0.15        0.43      0.41 o
   7   6   4       23.72       20.30      0.74 o
   8   6   4       13.07       12.52      0.77 o
   9   6   4        0.15       -0.09      0.39 o
  10   6   4       24.28       25.13      2.14 o
  -5   7   4        2.21        0.92      1.05 o
  -4   7   4        0.31        0.90      0.49 o
  -3   7   4        4.55        4.42      0.50 o
  -2   7   4       18.58       21.12      0.61 o
  -1   7   4       46.28       38.99      1.04 o
   0   7   4       15.04       12.73      0.77 o
   1   7   4       15.82       14.62      0.57 o
   2   7   4       30.91       31.75      0.73 o
   3   7   4      218.33      226.38      3.03 o
   4   7   4      109.19      113.07      2.03 o
   5   7   4        0.25       -0.14      0.26 o
   6   7   4       28.58       31.05      1.32 o
   7   7   4       94.72       93.31      2.76 o
   8   7   4        0.87        1.40      0.34 o
   9   7   4        1.86        1.31      0.43 o
  10   7   4        0.63        0.15      0.57 o
  -4   8   4        0.52       -0.74      0.54 o
  -3   8   4        0.01        0.15      0.39 o
  -2   8   4       15.07       16.20      0.70 o
  -1   8   4       21.20       20.10      1.13 o
   0   8   4       10.63       12.33      0.74 o
   1   8   4      109.39      103.12      1.75 o
   2   8   4        5.36        6.25      0.50 o
   3   8   4      160.93      158.83      2.60 o
   4   8   4      322.79      323.29      4.90 o
   5   8   4       21.72       24.77      1.10 o
   6   8   4        6.13        8.74      0.82 o
   7   8   4        3.54        3.05      0.66 o
   8   8   4        0.04        0.27      0.59 o
   9   8   4        2.81        3.30      0.62 o
  10   8   4        7.75        8.74      0.72 o
  -3   9   4        0.76        2.12      0.50 o
  -2   9   4        0.23        0.10      0.38 o
  -1   9   4        2.62        0.57      0.54 o
   0   9   4        0.00        0.09      0.37 o
   1   9   4        0.04       -0.33      0.30 o
   2   9   4       98.39      101.35      2.17 o
   3   9   4        7.97        7.10      0.68 o
   4   9   4        9.18        9.37      0.79 o
   5   9   4        7.88        7.74      0.88 o
   6   9   4       34.04       32.41      1.37 o
   7   9   4       25.80       25.19      2.56 o
   8   9   4        0.09       -0.37      0.55 o
   9   9   4        7.61        8.11      0.54 o
  -1  10   4       41.33       49.67      1.94 o
   0  10   4        0.81        0.51      0.52 o
   1  10   4        7.37        7.24      0.60 o
   2  10   4       51.23       53.40      1.72 o
   3  10   4        3.17        4.06      0.51 o
   4  10   4       21.59       20.87      2.32 o
   5  10   4       12.67       12.62      1.99 o
   6  10   4        2.36        2.21      0.54 o
   7  10   4        3.93        4.68      1.09 o
   8  10   4       13.88       13.85      3.36 o
   1  11   4        0.66        0.94      0.43 o
   2  11   4        0.76        0.20      0.96 o
   3  11   4        2.15        1.68      1.07 o
   4  11   4        1.48        1.16      1.09 o
   5  11   4        1.18        1.74      1.23 o
   6  11   4       18.89       17.40      2.41 o
   7  11   4       21.20       17.69      2.52 o
  -5  -8   5       11.77       10.15      0.89 o
  -4  -8   5        0.51        0.60      0.41 o
  -3  -8   5       18.75       18.33      1.13 o
  -2  -8   5        0.20        0.03      0.36 o
  -1  -8   5        0.26       -0.51      0.34 o
   0  -8   5        8.09        6.92      0.65 o
   1  -8   5        5.69        6.31      0.59 o
   2  -8   5        3.69        3.79      0.65 o
  -6  -7   5        3.01        4.47      0.73 o
  -5  -7   5        4.99        6.37      0.60 o
  -4  -7   5        1.07        1.03      0.41 o
  -3  -7   5       19.64       19.08      0.87 o
  -2  -7   5        5.84        6.58      0.62 o
  -1  -7   5       18.17       18.06      0.97 o
   0  -7   5        4.18        3.90      0.47 o
   1  -7   5       50.57       49.89      1.41 o
   2  -7   5       24.63       21.48      0.93 o
   3  -7   5        9.08        9.18      0.92 o
   4  -7   5        0.07       -0.07      0.52 o
  -7  -6   5        0.82        0.58      0.61 o
  -6  -6   5       13.99       16.98      1.13 o
  -5  -6   5        2.04        3.62      0.60 o
  -4  -6   5        5.67        4.10      0.49 o
  -3  -6   5       29.32       34.94      0.99 o
  -2  -6   5      124.92      125.70      2.24 o
  -1  -6   5      149.47      149.74      2.08 o
   0  -6   5        2.04        1.69      0.35 o
   1  -6   5        1.38        0.63      0.31 o
   2  -6   5       35.99       35.29      1.30 o
   3  -6   5        5.39        5.03      0.57 o
   4  -6   5        9.12        9.29      0.86 o
   5  -6   5        0.03       -0.71      0.63 o
  -7  -5   5        4.96        4.99      0.82 o
  -6  -5   5        2.38        2.24      0.63 o
  -5  -5   5       14.25       14.25      0.70 o
  -4  -5   5       26.58       28.17      0.83 o
  -3  -5   5      105.56      103.43      2.27 o
  -2  -5   5        6.62        8.84      0.49 o
  -1  -5   5        3.93        3.92      0.33 o
   0  -5   5       11.57       12.26      0.65 o
   1  -5   5       76.84       77.08      2.08 o
   2  -5   5       72.31       73.64      1.35 o
   3  -5   5        4.41        3.78      0.44 o
   4  -5   5        0.07       -0.51      0.51 o
   5  -5   5        2.09        2.15      0.51 o
   6  -5   5        0.60        0.85      0.58 o
  -8  -4   5        0.04       -0.90      0.60 o
  -7  -4   5        8.84        8.28      1.05 o
  -6  -4   5       50.45       49.05      1.86 o
  -5  -4   5        1.88        2.67      0.41 o
  -4  -4   5       20.83       20.82      0.76 o
  -3  -4   5       86.71       84.81      1.47 o
  -2  -4   5       51.44       44.66      0.95 o
  -1  -4   5        1.23        0.59      0.26 o
   0  -4   5      156.64      158.51      2.01 o
   1  -4   5      366.41      355.45      5.08 o
   2  -4   5       46.62       46.95      1.44 o
   3  -4   5        8.24        7.65      0.51 o
   4  -4   5       54.77       51.26      1.18 o
   5  -4   5       12.71       14.21      0.98 o
   6  -4   5        0.14        0.62      0.89 o
   7  -4   5        0.23        0.26      0.65 o
  -8  -3   5        2.31        1.16      0.66 o
  -7  -3   5        2.71        2.46      0.56 o
  -6  -3   5        1.04        0.91      0.43 o
  -5  -3   5        1.53        1.35      0.42 o
  -4  -3   5       50.04       56.95      1.19 o
  -3  -3   5       84.19       87.64      1.47 o
  -2  -3   5        0.79        0.51      0.25 o
  -1  -3   5        6.70        4.67      0.75 o
   0  -3   5        7.75        7.02      0.38 o
   1  -3   5       12.20        9.13      0.41 o
   2  -3   5      184.35      168.92      2.27 o
   3  -3   5      221.20      210.33      2.76 o
   4  -3   5       82.88       89.30      1.57 o
   5  -3   5       25.24       25.03      0.90 o
   6  -3   5       34.83       34.31      1.75 o
   7  -3   5       21.62       23.79      2.77 o
   8  -3   5        0.21       -0.07      1.25 o
  -8  -2   5        0.37        0.58      0.77 o
  -7  -2   5        0.25       -0.15      0.53 o
  -6  -2   5        0.25        0.45      0.40 o
  -5  -2   5        0.72        0.28      0.34 o
  -4  -2   5        4.16        1.96      0.43 o
  -3  -2   5      104.46       95.11      1.44 o
  -2  -2   5       53.51       49.41      1.04 o
  -1  -2   5       38.85       45.63      0.84 o
   0  -2   5      474.70      515.74      5.24 o
   1  -2   5       27.30       26.50      0.64 o
   2  -2   5      101.89       93.36      1.42 o
   3  -2   5        0.16       -0.05      0.18 o
   4  -2   5       33.23       30.12      0.85 o
   5  -2   5       20.05       18.35      1.32 o
   6  -2   5        0.09       -0.58      0.39 o
   7  -2   5       11.50       11.28      1.26 o
   8  -2   5       13.19       12.32      1.38 o
   9  -2   5       13.86       14.13      1.58 o
  -8  -1   5        1.08        0.17      0.77 o
  -7  -1   5        0.04       -0.20      0.50 o
  -6  -1   5        2.72        2.19      0.52 o
  -5  -1   5       29.12       32.39      0.83 o
  -4  -1   5       45.97       47.67      1.01 o
  -3  -1   5       13.53       14.91      0.60 o
  -2  -1   5       80.30       79.13      1.08 o
  -1  -1   5      199.77      218.20      1.94 o
   0  -1   5     1087.86     1113.94      9.80 o
   1  -1   5      281.95      289.84      2.64 o
   2  -1   5      197.41      206.00      1.98 o
   3  -1   5      115.41      113.85      1.34 o
   4  -1   5       14.57       12.34      0.41 o
   5  -1   5      195.87      186.72      2.23 o
   6  -1   5      102.05      110.44      1.56 o
   7  -1   5        9.30        9.77      1.40 o
   8  -1   5       30.10       25.85      1.84 o
   9  -1   5       11.17       10.81      1.36 o
  -8   0   5        0.01        0.66      0.87 o
  -7   0   5        3.41        4.77      0.97 o
  -6   0   5       25.94       26.40      1.83 o
  -5   0   5       43.11       41.13      0.82 o
  -4   0   5        0.85        1.00      0.27 o
  -3   0   5       50.55       51.82      0.80 o
  -2   0   5        2.59        3.25      0.24 o
  -1   0   5      329.37      343.99      3.08 o
   0   0   5      692.77      738.68      6.15 o
   1   0   5      739.59      801.28      6.64 o
   2   0   5      246.76      289.22      2.63 o
   3   0   5       60.87       70.04      0.93 o
   4   0   5       93.93      106.93      1.29 o
   5   0   5       66.14       63.24      0.96 o
   6   0   5       15.36       17.48      0.66 o
   7   0   5       11.77       16.07      0.78 o
   8   0   5       13.54       12.80      1.07 o
   9   0   5      107.34      113.00      2.95 o
  10   0   5        6.85        7.63      1.02 o
  -8   1   5        1.57        0.72      0.86 o
  -7   1   5        0.76       -0.07      0.65 o
  -6   1   5        7.96        7.87      0.74 o
  -5   1   5      102.94      105.73      1.60 o
  -4   1   5       22.26       18.66      0.70 o
  -3   1   5       11.80       12.12      0.45 o
  -2   1   5      162.93      158.49      1.64 o
  -1   1   5        0.92       -0.22      0.15 o
   0   1   5        4.97        2.63      0.21 o
   1   1   5      798.61      846.17      8.47 o
   2   1   5       28.52       27.49      0.75 o
   3   1   5       37.31       46.09      0.64 o
   4   1   5       16.53       21.44      0.47 o
   5   1   5        1.15        0.44      0.22 o
   6   1   5       85.90       87.13      1.40 o
   7   1   5       83.28       87.28      1.99 o
   8   1   5        5.16        4.95      1.23 o
   9   1   5       21.04       16.92      1.54 o
  10   1   5        0.01       -0.15      0.77 o
  -7   2   5        6.72        4.09      1.44 o
  -6   2   5       77.50       81.69      2.89 o
  -5   2   5      113.33      108.50      3.21 o
  -4   2   5        5.94        6.38      0.50 o
  -3   2   5      376.30      381.82      4.08 o
  -2   2   5        5.23        5.17      0.33 o
  -1   2   5       21.44       22.45      0.49 o
   0   2   5       30.39       28.85      0.46 o
   1   2   5       76.63       78.84      0.79 o
   2   2   5       14.55       16.51      0.30 o
   3   2   5      631.48      711.89      6.01 o
   4   2   5      603.37      632.50      6.33 o
   5   2   5       66.73       72.87      1.24 o
   6   2   5       33.38       31.99      0.97 o
   7   2   5      264.22      272.25      3.83 o
   8   2   5       26.00       26.33      1.23 o
   9   2   5       11.98       12.30      1.30 o
  10   2   5        0.92       -0.03      0.74 o
  -7   3   5       16.46       16.39      1.59 o
  -6   3   5      134.84      151.80      4.23 o
  -5   3   5        0.23        0.53      0.64 o
  -4   3   5        0.06       -0.43      0.29 o
  -3   3   5       32.86       29.48      0.77 o
  -2   3   5      115.67      119.85      1.63 o
  -1   3   5      245.03      257.23      2.60 o
   0   3   5      112.03      123.67      1.33 o
   1   3   5       62.71       60.91      0.78 o
   2   3   5       35.00       29.32      0.51 o
   3   3   5     1031.31     1010.15      8.47 o
   4   3   5      141.61      141.56      1.72 o
   5   3   5       17.01       15.20      0.56 o
   6   3   5       27.53       25.25      0.74 o
   7   3   5       73.34       68.13      1.43 o
   8   3   5       96.90       96.42      1.88 o
   9   3   5        6.80        6.09      1.54 o
  10   3   5        0.14       -0.36      0.69 o
  -6   4   5       32.41       39.61      3.70 o
  -5   4   5       79.95       77.03      3.33 o
  -4   4   5       25.67       27.24      1.02 o
  -3   4   5       30.34       33.85      0.90 o
  -2   4   5      160.49      155.75      1.98 o
  -1   4   5      139.21      126.36      1.60 o
   0   4   5      174.24      177.78      1.86 o
   1   4   5       39.27       41.00      0.57 o
   2   4   5       83.40       89.46      1.01 o
   3   4   5      714.01      758.77      6.54 o
   4   4   5       36.60       30.44      0.68 o
   5   4   5        7.93        5.96      0.34 o
   6   4   5        9.56        6.96      0.41 o
   7   4   5      130.42      142.16      1.95 o
   8   4   5      428.01      448.57      5.36 o
   9   4   5        2.18        1.94      0.53 o
  10   4   5       11.25       13.77      2.75 o
  -6   5   5        0.01        0.45      0.70 o
  -5   5   5       10.05       10.01      1.54 o
  -4   5   5        1.47        1.09      0.43 o
  -3   5   5       34.27       33.45      1.78 o
  -2   5   5       33.02       30.43      0.92 o
  -1   5   5       21.30       22.30      0.61 o
   0   5   5        0.74        0.64      0.17 o
   1   5   5       41.42       41.27      0.62 o
   2   5   5       66.45       74.56      0.93 o
   3   5   5       44.93       46.48      1.01 o
   4   5   5       33.86       29.20      0.68 o
   5   5   5       39.72       38.42      0.75 o
   6   5   5      231.06      228.72      2.78 o
   7   5   5       46.79       41.98      0.83 o
   8   5   5        0.63        0.23      0.37 o
   9   5   5       14.09       13.68      0.74 o
  10   5   5        9.85        8.27      0.96 o
  -5   6   5        0.13        0.71      1.01 o
  -4   6   5        3.63        4.24      0.61 o
  -3   6   5       73.97       69.00      1.35 o
  -2   6   5        3.82        4.83      0.43 o
  -1   6   5        0.41        0.36      0.24 o
   0   6   5        7.99        6.82      0.35 o
   1   6   5       87.50       89.97      2.28 o
   2   6   5       52.73       60.83      1.19 o
   3   6   5       49.34       53.57      1.01 o
   4   6   5       38.32       38.24      0.98 o
   5   6   5       17.97       19.61      0.84 o
   6   6   5       98.38       95.01      2.15 o
   7   6   5       38.02       36.14      0.91 o
   8   6   5       63.91       61.21      1.36 o
   9   6   5       11.05       10.11      0.72 o
  10   6   5        3.26        2.01      0.72 o
  -4   7   5        0.01       -0.41      0.50 o
  -3   7   5        4.96        5.10      0.56 o
  -2   7   5        2.80        4.53      0.47 o
  -1   7   5       11.32        8.62      0.42 o
   0   7   5        6.75        6.86      0.50 o
   1   7   5       13.13       13.63      0.68 o
   2   7   5       18.21       16.94      0.66 o
   3   7   5      107.10      109.20      1.77 o
   4   7   5      101.17      102.91      2.00 o
   5   7   5        0.57        1.47      0.38 o
   6   7   5       21.70       23.34      1.85 o
   7   7   5        0.17       -0.16      0.54 o
   8   7   5        0.01       -0.01      0.33 o
   9   7   5        7.27        5.04      0.70 o
  10   7   5        0.13        0.02      0.60 o
  -3   8   5        1.46        1.72      0.47 o
  -2   8   5       40.13       39.72      1.13 o
  -1   8   5       24.93       23.01      0.70 o
   0   8   5        1.15        1.12      0.48 o
   1   8   5      115.45      121.16      2.37 o
   2   8   5        0.03       -0.04      0.26 o
   3   8   5       93.30       93.55      2.02 o
   4   8   5       33.61       34.58      1.00 o
   5   8   5      171.51      176.17      3.96 o
   6   8   5        0.14       -0.11      0.45 o
   7   8   5        0.38       -0.37      0.69 o
   8   8   5        1.11        0.61      0.31 o
   9   8   5        4.77        4.31      0.43 o
  10   8   5        0.29       -0.22      0.65 o
  -2   9   5        1.38        1.58      0.42 o
  -1   9   5        4.86        3.57      0.40 o
   0   9   5       12.69       12.02      0.80 o
   1   9   5       10.19       12.14      0.75 o
   2   9   5       84.94       91.74      1.90 o
   3   9   5        0.10       -0.10      0.26 o
   4   9   5       70.02       66.99      1.98 o
   5   9   5       68.53       72.17      2.54 o
   6   9   5       14.05       13.96      1.69 o
   7   9   5        0.67        0.57      0.59 o
   8   9   5        6.57        9.34      1.09 o
   9   9   5       24.19       24.28      0.82 o
  -1  10   5       20.10       20.21      1.07 o
   0  10   5        1.02        0.53      0.53 o
   1  10   5       31.17       27.35      1.06 o
   2  10   5       73.86       71.46      1.63 o
   3  10   5        0.38        0.45      0.69 o
   4  10   5       95.61       95.89      2.45 o
   5  10   5       30.30       28.44      1.90 o
   6  10   5        2.91        1.85      1.34 o
   7  10   5        1.03        0.35      0.88 o
   8  10   5        0.01       -0.52      0.88 o
   1  11   5        3.51        7.27      0.74 o
   2  11   5        0.05       -0.29      0.29 o
   3  11   5        0.06       -0.69      0.87 o
   4  11   5        0.17        0.49      1.05 o
   5  11   5        3.54        3.19      1.36 o
   6  11   5       16.91       15.95      2.35 o
   7  11   5       16.28       14.01      2.39 o
  -2  -8   6       37.23       37.75      1.42 o
  -1  -8   6        1.70        1.61      0.49 o
   0  -8   6        8.68        9.29      0.87 o
  -5  -7   6       25.96       30.52      1.42 o
  -4  -7   6       37.19       37.48      1.44 o
  -3  -7   6       17.78       18.40      0.91 o
  -2  -7   6       57.54       60.61      1.46 o
  -1  -7   6       43.92       45.76      1.10 o
   0  -7   6        2.36        1.37      0.47 o
   1  -7   6       76.37       75.83      2.06 o
   2  -7   6        0.15        1.64      0.58 o
   3  -7   6        3.00        1.44      0.63 o
  -6  -6   6       24.44       28.96      2.04 o
  -5  -6   6        2.56        3.77      0.71 o
  -4  -6   6       24.64       28.79      2.04 o
  -3  -6   6       68.25       74.75      1.64 o
  -2  -6   6       23.22       22.97      0.93 o
  -1  -6   6       23.91       23.18      1.14 o
   0  -6   6       25.73       26.42      0.85 o
   1  -6   6       13.37       16.04      1.28 o
   2  -6   6       23.52       26.60      1.28 o
   3  -6   6        5.02        6.09      0.76 o
   4  -6   6        0.21       -0.34      0.71 o
   5  -6   6        0.03        0.35      0.79 o
  -6  -5   6        1.46        2.72      0.86 o
  -5  -5   6        2.93        4.10      0.70 o
  -4  -5   6       34.06       33.40      1.31 o
  -3  -5   6        0.83        1.16      0.43 o
  -2  -5   6       23.08       23.01      0.86 o
  -1  -5   6      538.86      571.67      6.47 o
   0  -5   6      441.56      455.32      5.96 o
   1  -5   6       24.93       21.11      0.74 o
   2  -5   6       63.85       63.16      1.32 o
   3  -5   6       15.75       14.39      1.00 o
   4  -5   6       10.71       10.45      0.93 o
   5  -5   6        1.88        1.75      0.64 o
   6  -5   6        4.84        6.14      1.50 o
  -7  -4   6        0.53        0.47      0.71 o
  -6  -4   6        4.34        4.35      0.79 o
  -5  -4   6        7.81        9.29      0.76 o
  -4  -4   6        8.08        7.28      0.55 o
  -3  -4   6       15.67       14.80      0.69 o
  -2  -4   6       25.12       27.68      1.10 o
  -1  -4   6        4.35        5.66      0.55 o
   0  -4   6      199.57      210.21      2.79 o
   1  -4   6      159.67      146.93      2.28 o
   2  -4   6      200.56      202.29      2.48 o
   3  -4   6       17.87       17.39      1.02 o
   4  -4   6        3.18        2.98      0.51 o
   5  -4   6       30.64       35.82      1.86 o
   6  -4   6        0.27        0.13      0.65 o
   7  -4   6        0.00        0.03      0.69 o
  -7  -3   6        0.25        0.22      0.54 o
  -6  -3   6       10.50       10.81      0.87 o
  -5  -3   6       47.33       39.48      1.30 o
  -4  -3   6        0.89        1.27      0.37 o
  -3  -3   6        4.60        4.84      0.47 o
  -2  -3   6       44.56       45.61      1.04 o
  -1  -3   6        0.31        0.06      0.27 o
   0  -3   6        3.39        3.59      0.38 o
   1  -3   6      232.72      237.25      4.20 o
   2  -3   6       21.50       23.50      0.83 o
   3  -3   6       38.71       37.55      0.87 o
   4  -3   6        5.29        3.25      0.66 o
   5  -3   6        0.20       -0.20      0.38 o
   6  -3   6        7.25        8.84      1.08 o
   7  -3   6        2.93        3.85      0.91 o
   8  -3   6        0.01       -0.15      0.68 o
  -7  -2   6        3.80        2.28      0.68 o
  -6  -2   6        0.20       -0.30      0.50 o
  -5  -2   6        0.09       -0.12      0.46 o
  -4  -2   6        0.02       -0.03      0.32 o
  -3  -2   6      143.29      153.75      2.50 o
  -2  -2   6       88.82       99.37      1.70 o
  -1  -2   6        0.06       -0.23      0.23 o
   0  -2   6       44.76       46.12      0.91 o
   1  -2   6        6.71        5.40      0.58 o
   2  -2   6       25.76       27.69      0.96 o
   3  -2   6       11.85       11.88      0.76 o
   4  -2   6      100.05      100.38      1.52 o
   5  -2   6      119.48      124.73      1.84 o
   6  -2   6       95.97       90.94      2.75 o
   7  -2   6       13.67       15.70      1.44 o
   8  -2   6        5.18        7.68      1.22 o
  -7  -1   6        0.18        0.86      0.77 o
  -6  -1   6        0.49        0.65      0.50 o
  -5  -1   6        1.99        0.42      0.42 o
  -4  -1   6        0.96        1.66      0.37 o
  -3  -1   6       11.74       10.04      0.54 o
  -2  -1   6       18.69       17.08      0.54 o
  -1  -1   6        0.59        0.95      0.23 o
   0  -1   6      271.84      286.76      2.91 o
   1  -1   6       16.56       19.80      0.70 o
   2  -1   6       38.96       36.57      0.71 o
   3  -1   6      281.26      269.95      2.98 o
   4  -1   6       67.52       74.37      1.20 o
   5  -1   6        0.49        0.85      0.30 o
   6  -1   6        0.96        1.22      0.40 o
   7  -1   6        1.61        0.71      0.68 o
   8  -1   6       18.46       23.25      1.78 o
   9  -1   6        1.23        2.21      0.89 o
  -7   0   6        4.87        5.85      1.12 o
  -6   0   6        0.78        0.93      0.52 o
  -5   0   6        0.19        0.02      0.89 o
  -4   0   6        2.31        2.29      0.35 o
  -3   0   6        1.89        2.05      0.29 o
  -2   0   6        7.03        6.85      0.42 o
  -1   0   6       40.80       45.06      0.72 o
   0   0   6       35.16       41.71      0.68 o
   1   0   6       49.71       51.16      0.70 o
   2   0   6      133.79      136.28      1.47 o
   3   0   6        0.03        0.19      0.19 o
   4   0   6        2.09        2.98      0.28 o
   5   0   6       60.70       69.20      1.05 o
   6   0   6       94.80       96.44      1.48 o
   7   0   6       81.26       77.92      2.20 o
   8   0   6       41.08       45.18      2.12 o
   9   0   6        0.01        1.06      0.83 o
  -7   1   6        9.26        7.45      1.19 o
  -6   1   6        0.19       -0.89      0.59 o
  -5   1   6        0.82       -0.02      0.40 o
  -4   1   6        0.72        0.86      0.27 o
  -3   1   6       30.72       29.28      0.88 o
  -2   1   6      119.01      115.29      1.35 o
  -1   1   6        6.59        5.78      0.31 o
   0   1   6      258.50      252.97      3.09 o
   1   1   6      175.56      172.77      1.82 o
   2   1   6       32.91       38.66      0.79 o
   3   1   6        0.02        0.88      0.47 o
   4   1   6        7.67       11.87      0.49 o
   5   1   6       23.35       24.13      0.64 o
   6   1   6        0.43        0.45      0.27 o
   7   1   6      103.57      107.44      2.62 o
   8   1   6        1.00        0.81      0.67 o
   9   1   6        0.87        2.43      1.06 o
  10   1   6        6.27        5.98      1.14 o
  -7   2   6        0.03       -1.00      0.67 o
  -6   2   6        0.00       -0.95      0.63 o
  -5   2   6       30.08       30.71      1.75 o
  -4   2   6       20.87       22.31      1.13 o
  -3   2   6      201.58      195.20      2.81 o
  -2   2   6      162.30      169.24      2.34 o
  -1   2   6       77.88       77.67      1.18 o
   0   2   6       24.31       20.61      0.49 o
   1   2   6       50.87       43.81      0.70 o
   2   2   6        1.93        0.93      0.18 o
   3   2   6        9.42       18.34      0.50 o
   4   2   6        2.19        3.89      0.42 o
   5   2   6      145.18      136.95      3.08 o
   6   2   6       44.85       44.89      1.03 o
   7   2   6        5.64        6.01      0.52 o
   8   2   6        2.74        3.21      0.75 o
   9   2   6      114.75      114.28      4.17 o
  10   2   6       20.10       22.39      1.81 o
  -6   3   6        2.40        1.36      0.82 o
  -5   3   6        3.34        1.92      1.35 o
  -4   3   6       89.00       93.17      1.98 o
  -3   3   6       46.68       43.93      1.34 o
  -2   3   6       16.47       15.30      0.61 o
  -1   3   6       22.51       25.82      0.60 o
   0   3   6      213.88      210.40      2.25 o
   1   3   6        9.07        9.52      0.42 o
   2   3   6      270.60      253.11      2.60 o
   3   3   6      333.22      317.49      3.17 o
   4   3   6       61.68       61.38      1.14 o
   5   3   6      245.82      256.77      3.15 o
   6   3   6      570.17      558.04      6.26 o
   7   3   6      106.99      107.58      2.43 o
   8   3   6       14.00       14.95      1.74 o
   9   3   6        1.08        1.30      0.70 o
  10   3   6       12.45       14.60      1.46 o
  -6   4   6        2.46        2.07      0.89 o
  -5   4   6        2.31        3.75      0.90 o
  -4   4   6       39.99       42.36      1.45 o
  -3   4   6        0.71        0.72      0.35 o
  -2   4   6       89.24       89.62      1.78 o
  -1   4   6       10.39       10.60      0.50 o
   0   4   6       97.34       95.10      1.22 o
   1   4   6        0.00       -0.08      0.17 o
   2   4   6        5.38        5.93      0.28 o
   3   4   6      109.03      120.44      1.33 o
   4   4   6       32.79       35.77      0.70 o
   5   4   6       17.63       18.46      0.59 o
   6   4   6        0.00        0.42      0.27 o
   7   4   6        3.18        2.65      0.40 o
   8   4   6      184.94      198.48      4.61 o
   9   4   6       13.35       11.92      0.95 o
  10   4   6       11.77       10.81      1.27 o
  -5   5   6        2.59        3.66      0.88 o
  -4   5   6        2.74        1.66      0.54 o
  -3   5   6        0.02        0.11      0.33 o
  -2   5   6       77.30       75.46      1.38 o
  -1   5   6        3.34        3.56      0.34 o
   0   5   6       24.97       26.01      0.61 o
   1   5   6       42.00       43.45      0.65 o
   2   5   6        4.06        5.68      0.26 o
   3   5   6       44.98       48.31      0.66 o
   4   5   6        5.74        6.33      0.28 o
   5   5   6        6.89        6.58      0.37 o
   6   5   6       33.73       29.83      0.95 o
   7   5   6      287.68      292.90      3.26 o
   8   5   6        3.78        3.26      0.46 o
   9   5   6       17.01       15.10      0.91 o
  10   5   6        0.39       -0.69      0.89 o
  -5   6   6       14.14       14.43      2.12 o
  -4   6   6        0.29        0.03      0.58 o
  -3   6   6        0.73        0.42      0.36 o
  -2   6   6       11.40        9.29      0.54 o
  -1   6   6       17.44       15.93      0.71 o
   0   6   6       11.55        9.48      0.58 o
   1   6   6        0.79        1.29      0.32 o
   2   6   6       21.12       22.74      0.70 o
   3   6   6       95.84       96.76      1.59 o
   4   6   6       78.79       85.41      1.63 o
   5   6   6       23.78       22.17      0.98 o
   6   6   6        9.82        9.20      0.55 o
   7   6   6       12.15       13.72      0.87 o
   8   6   6       35.51       35.90      0.93 o
   9   6   6        5.20        3.09      0.55 o
  10   6   6        9.07        9.64      1.16 o
  -4   7   6        6.24        6.56      0.96 o
  -3   7   6        1.32        1.69      0.56 o
  -2   7   6        4.73        4.88      0.53 o
  -1   7   6       37.34       31.33      0.90 o
   0   7   6        8.60        5.85      0.40 o
   1   7   6        2.89        3.30      0.41 o
   2   7   6       50.32       48.61      1.77 o
   3   7   6        1.01        0.47      0.32 o
   4   7   6       77.23       80.66      1.56 o
   5   7   6       57.01       61.33      1.99 o
   6   7   6      261.25      261.56      7.27 o
   7   7   6        1.10        1.47      0.35 o
   8   7   6       26.08       26.72      1.43 o
   9   7   6        9.71        9.73      0.71 o
  10   7   6        0.00       -0.75      0.83 o
  -3   8   6       12.79       13.81      1.30 o
  -2   8   6       54.61       48.69      1.29 o
  -1   8   6       30.61       29.56      1.09 o
   0   8   6        0.14        0.32      0.27 o
   1   8   6        4.43        5.67      0.59 o
   2   8   6       49.74       54.05      1.45 o
   3   8   6      114.68      117.79      2.35 o
   4   8   6        6.04        5.56      0.72 o
   5   8   6       12.32       15.44      1.64 o
   6   8   6       77.51       87.93      2.63 o
   7   8   6      129.66      136.46      3.65 o
   8   8   6        0.33       -0.07      0.34 o
   9   8   6        7.04        7.60      0.53 o
  10   8   6       13.38       15.80      1.15 o
  -2   9   6        8.77        9.99      0.75 o
  -1   9   6        0.00       -0.01      0.35 o
   0   9   6        1.13        1.94      0.60 o
   1   9   6        1.66        2.97      0.52 o
   2   9   6        6.02        7.26      0.63 o
   3   9   6        4.37        4.56      0.51 o
   4   9   6       64.44       61.46      1.97 o
   5   9   6      100.68      101.58      2.76 o
   6   9   6        1.88        2.42      0.68 o
   7   9   6      167.18      161.68      4.93 o
   8   9   6        0.07        0.01      0.62 o
   9   9   6        8.71        8.49      0.60 o
   0  10   6       10.29       10.52      1.03 o
   1  10   6        3.15        4.95      1.42 o
   2  10   6       10.50       11.42      0.75 o
   3  10   6       13.46       13.91      0.74 o
   4  10   6       71.76       72.86      2.20 o
   5  10   6      118.97      123.82      5.38 o
   6  10   6        7.21        6.80      0.86 o
   7  10   6        3.40        4.48      1.37 o
   8  10   6        1.15        1.83      0.73 o
   2  11   6        0.24       -0.11      0.42 o
   3  11   6        1.18        0.93      0.57 o
   4  11   6        0.90        0.49      1.18 o
   5  11   6       16.09       22.47      2.61 o
   6  11   6        6.39        2.73      1.52 o
  -3  -7   7       11.64       17.27      1.18 o
  -2  -7   7        0.24        0.25      0.54 o
  -1  -7   7       19.80       18.65      1.17 o
   0  -7   7        0.20       -0.02      0.50 o
   1  -7   7       15.41       15.02      0.91 o
  -4  -6   7       22.14       23.34      1.36 o
  -3  -6   7       79.69       79.27      2.20 o
  -2  -6   7       95.39       92.82      2.54 o
  -1  -6   7       15.09       12.99      1.23 o
   0  -6   7       16.81       16.65      1.39 o
   1  -6   7        1.55        2.60      0.63 o
   2  -6   7        6.10        7.52      0.70 o
   3  -6   7       35.00       34.21      2.08 o
   4  -6   7       20.78       25.06      1.96 o
  -5  -5   7        0.76        0.95      1.15 o
  -4  -5   7       18.49       14.86      1.34 o
  -3  -5   7       11.96       14.67      0.88 o
  -2  -5   7        0.09        0.26      0.43 o
  -1  -5   7       21.69       24.19      1.03 o
   0  -5   7       57.75       51.53      1.41 o
   1  -5   7       39.65       40.64      2.34 o
   2  -5   7       31.95       39.81      1.12 o
   3  -5   7       57.06       61.56      1.42 o
   4  -5   7       13.75       15.44      1.76 o
   5  -5   7        0.00       -1.27      0.85 o
  -6  -4   7        1.54        3.57      1.23 o
  -5  -4   7        0.08        0.72      0.58 o
  -4  -4   7        0.02       -0.06      0.45 o
  -3  -4   7       12.65        9.14      0.84 o
  -2  -4   7       20.04       19.42      0.95 o
  -1  -4   7       20.21       19.36      0.86 o
   0  -4   7       38.62       35.20      0.98 o
   1  -4   7        2.46        3.09      0.44 o
   2  -4   7      250.54      264.65      4.02 o
   3  -4   7        2.09        1.95      0.44 o
   4  -4   7       12.05       12.90      1.52 o
   5  -4   7        0.64        1.53      0.62 o
   6  -4   7        8.26        9.23      1.22 o
  -6  -3   7        8.07        7.60      1.13 o
  -5  -3   7       15.06       15.99      1.21 o
  -4  -3   7        1.10        0.72      0.52 o
  -3  -3   7       52.20       44.88      1.31 o
  -2  -3   7        6.63        5.28      0.49 o
  -1  -3   7        9.06        8.53      0.56 o
   0  -3   7        2.41        1.69      0.37 o
   1  -3   7        3.18        3.03      0.43 o
   2  -3   7      162.52      160.84      5.87 o
   3  -3   7       15.24       15.96      0.88 o
   4  -3   7       28.69       24.60      1.04 o
   5  -3   7       10.04        9.06      0.95 o
   6  -3   7        3.63        3.70      0.89 o
   7  -3   7        4.14        4.74      1.01 o
  -6  -2   7        0.70        2.46      0.64 o
  -5  -2   7        0.28       -0.47      0.59 o
  -4  -2   7        6.72        3.46      0.66 o
  -3  -2   7        1.34        2.91      0.50 o
  -2  -2   7        6.43        7.93      0.53 o
  -1  -2   7       36.49       43.41      0.98 o
   0  -2   7       76.35       78.85      1.34 o
   1  -2   7       94.84      101.42      1.57 o
   2  -2   7       13.85       14.41      0.96 o
   3  -2   7      191.43      188.45      2.66 o
   4  -2   7      126.93      123.54      2.34 o
   5  -2   7        1.68        1.50      0.57 o
   6  -2   7        9.36        8.58      1.11 o
   7  -2   7        1.12        0.52      0.68 o
   8  -2   7       10.18       11.45      1.60 o
  -6  -1   7        5.37        6.00      1.66 o
  -5  -1   7       19.92       19.10      1.55 o
  -4  -1   7       77.20       64.45      2.03 o
  -3  -1   7        1.54        0.27      0.31 o
  -2  -1   7       36.60       37.87      0.93 o
  -1  -1   7        0.57        0.27      0.24 o
   0  -1   7       40.30       41.40      1.24 o
   1  -1   7      161.15      167.05      1.95 o
   2  -1   7       30.17       28.69      0.69 o
   3  -1   7        1.47        1.98      0.32 o
   4  -1   7       12.68       13.15      0.57 o
   5  -1   7       11.42       11.05      0.76 o
   6  -1   7      150.72      145.78      3.87 o
   7  -1   7       51.82       51.84      3.63 o
   8  -1   7        1.57        0.70      0.77 o
  -6   0   7       14.40       14.89      1.70 o
  -5   0   7       38.17       45.18      1.63 o
  -4   0   7        0.74        1.08      0.64 o
  -3   0   7        4.87        3.56      0.37 o
  -2   0   7      121.67      134.94      1.95 o
  -1   0   7       36.62       35.36      0.69 o
   0   0   7        0.36        0.12      0.21 o
   1   0   7       13.27       11.59      0.39 o
   2   0   7       83.28       80.53      1.15 o
   3   0   7       31.40       30.43      0.63 o
   4   0   7      106.88      103.92      1.37 o
   5   0   7       88.15       75.87      2.01 o
   6   0   7       18.64       19.04      1.20 o
   7   0   7        5.67        4.58      0.89 o
   8   0   7        1.60        1.64      0.78 o
   9   0   7        0.01       -0.27      0.89 o
  -6   1   7        1.27        1.37      0.81 o
  -5   1   7        0.54        0.26      0.69 o
  -4   1   7       50.59       52.01      2.36 o
  -3   1   7      171.63      174.57      2.13 o
  -2   1   7      175.51      175.85      2.34 o
  -1   1   7       19.54       19.38      0.74 o
   0   1   7       77.29       72.54      1.08 o
   1   1   7      124.61      117.19      1.35 o
   2   1   7       49.92       48.14      0.83 o
   3   1   7      113.99      113.37      1.34 o
   4   1   7       63.60       59.94      1.04 o
   5   1   7        8.04        7.22      0.49 o
   6   1   7        8.85        6.26      0.60 o
   7   1   7      101.07      103.97      3.19 o
   8   1   7       53.58       46.41      4.27 o
   9   1   7       20.74       19.86      1.72 o
  -6   2   7        1.23        1.95      0.87 o
  -5   2   7        6.19        3.31      0.92 o
  -4   2   7       15.55       15.93      1.41 o
  -3   2   7        7.00        6.44      0.83 o
  -2   2   7        4.15        4.46      0.47 o
  -1   2   7       18.05       14.65      0.89 o
   0   2   7       10.91        7.90      0.45 o
   1   2   7       21.78       22.44      0.72 o
   2   2   7        0.19        0.28      0.13 o
   3   2   7        0.12        0.00      0.15 o
   4   2   7       55.17       53.59      1.26 o
   5   2   7      178.72      180.62      2.98 o
   6   2   7        5.46        5.92      0.49 o
   7   2   7       16.00       17.51      1.12 o
   8   2   7       19.97       18.52      2.10 o
   9   2   7        5.40        5.86      1.27 o
  10   2   7        0.27        1.33      0.79 o
  -6   3   7        3.99        3.07      0.98 o
  -5   3   7        0.07       -0.51      0.64 o
  -4   3   7       18.79       20.90      1.61 o
  -3   3   7        0.06       -0.48      0.53 o
  -2   3   7      106.12      111.09      2.77 o
  -1   3   7      183.99      179.95      2.11 o
   0   3   7       18.33       15.29      0.53 o
   1   3   7        2.02        1.44      0.29 o
   2   3   7       78.52       77.81      1.40 o
   3   3   7       70.13       73.56      1.10 o
   4   3   7       12.70       12.62      0.53 o
   5   3   7       43.81       38.73      0.92 o
   6   3   7      145.90      139.69      2.30 o
   7   3   7       28.67       26.94      1.27 o
   8   3   7       41.97       42.23      1.48 o
   9   3   7       51.48       47.12      3.91 o
  10   3   7       79.78       84.02      3.09 o
  -5   4   7        4.55        5.38      1.03 o
  -4   4   7        0.07       -0.39      0.89 o
  -3   4   7       51.62       55.94      1.48 o
  -2   4   7       74.82       68.60      1.27 o
  -1   4   7        4.21        4.43      0.33 o
   0   4   7        0.38        0.17      0.22 o
   1   4   7       10.17       10.54      0.49 o
   2   4   7       61.20       59.16      0.94 o
   3   4   7       11.46        8.88      0.42 o
   4   4   7        1.21        1.43      0.27 o
   5   4   7       29.84       29.75      0.80 o
   6   4   7       34.15       32.90      1.01 o
   7   4   7       18.57       19.35      0.79 o
   8   4   7        1.48        0.56      0.49 o
   9   4   7        2.78        2.49      0.76 o
  10   4   7        2.36        3.11      0.71 o
  -5   5   7        2.38        2.32      0.84 o
  -4   5   7        9.26        9.83      1.15 o
  -3   5   7        0.38       -0.07      0.43 o
  -2   5   7        1.15        1.22      0.37 o
  -1   5   7       20.65       19.51      0.68 o
   0   5   7        3.33        3.07      0.29 o
   1   5   7        0.28        0.21      0.21 o
   2   5   7       74.72       75.45      1.13 o
   3   5   7      128.92      129.68      1.65 o
   4   5   7       14.49       13.68      0.53 o
   5   5   7       38.40       36.61      0.90 o
   6   5   7        0.38        0.24      0.33 o
   7   5   7       58.38       56.32      2.21 o
   8   5   7       61.62       61.13      1.42 o
   9   5   7        2.99        3.20      0.83 o
  10   5   7       10.05        9.52      1.74 o
  -4   6   7        0.38        0.96      1.03 o
  -3   6   7        2.24        2.50      0.71 o
  -2   6   7       10.00        8.21      0.57 o
  -1   6   7       10.53        5.59      0.46 o
   0   6   7       16.71       13.49      0.58 o
   1   6   7        0.10        0.28      0.21 o
   2   6   7        0.18        0.25      0.20 o
   3   6   7        6.45        8.70      0.49 o
   4   6   7       78.28       80.25      1.25 o
   5   6   7      119.64      127.26      1.73 o
   6   6   7      101.51       99.80      1.53 o
   7   6   7       25.55       24.30      1.34 o
   8   6   7        1.28        0.59      0.36 o
   9   6   7        5.78        6.44      0.84 o
  10   6   7        1.37        1.16      0.77 o
  -3   7   7        0.03       -0.43      0.59 o
  -2   7   7       20.03       19.23      0.90 o
  -1   7   7        3.15        1.89      0.43 o
   0   7   7        0.30       -0.24      0.31 o
   1   7   7        5.21        3.55      0.37 o
   2   7   7        0.20        0.21      0.39 o
   3   7   7        3.21        5.28      0.51 o
   4   7   7       52.66       50.75      1.50 o
   5   7   7        0.94        0.77      0.90 o
   6   7   7       22.37       20.57      0.66 o
   7   7   7       84.52       79.35      1.54 o
   8   7   7       87.08       90.19      1.80 o
   9   7   7        7.64        7.45      0.74 o
  10   7   7        0.16        0.16      0.92 o
  -2   8   7        3.20        2.42      0.61 o
  -1   8   7       24.32       28.10      0.96 o
   0   8   7       30.72       24.73      1.77 o
   1   8   7      110.98      108.05      1.66 o
   2   8   7       40.05       37.28      1.37 o
   3   8   7       10.94       10.17      0.85 o
   4   8   7        2.15        1.69      0.56 o
   5   8   7        0.71        1.03      0.58 o
   6   8   7        2.81        4.74      0.83 o
   7   8   7       12.59       12.52      0.57 o
   8   8   7       19.69       21.64      0.86 o
   9   8   7       32.14       33.51      1.12 o
  -1   9   7        6.39        5.06      0.56 o
   0   9   7        0.42        0.29      0.34 o
   1   9   7       10.23       13.37      1.08 o
   2   9   7        1.64        1.78      0.82 o
   3   9   7       34.47       36.84      1.25 o
   4   9   7       64.74       59.32      2.62 o
   5   9   7       23.25       22.16      1.35 o
   6   9   7        3.35        3.67      0.94 o
   7   9   7      130.29      126.83      3.63 o
   8   9   7       35.71       32.76      1.14 o
   9   9   7        4.70        2.94      0.59 o
   0  10   7        1.67        1.65      0.54 o
   1  10   7       14.09       12.14      1.07 o
   2  10   7        0.04       -0.03      0.60 o
   3  10   7        2.36        0.48      0.75 o
   4  10   7        0.14       -0.40      1.28 o
   5  10   7       11.57       12.75      1.09 o
   6  10   7       16.24       18.20      1.31 o
   7  10   7       46.62       53.53      2.16 o
   8  10   7        0.70        0.06      0.70 o
   3  11   7        4.81        5.23      0.89 o
   4  11   7       12.55       11.15      1.05 o
   5  11   7        1.58        0.89      0.62 o
   6  11   7        1.21        0.35      0.79 o
  -2  -6   8        0.03       -0.79      0.69 o
  -1  -6   8        0.73        1.15      0.77 o
   0  -6   8        1.27        1.44      0.80 o
   1  -6   8       12.72       14.12      2.20 o
   2  -6   8       21.24       25.34      3.85 o
  -4  -5   8        1.46        0.87      0.81 o
  -3  -5   8       12.58       11.04      1.35 o
  -2  -5   8        0.02       -0.92      0.61 o
  -1  -5   8        0.29        0.44      0.53 o
   0  -5   8        6.74        7.52      0.72 o
   1  -5   8       12.66       11.29      1.31 o
   2  -5   8        0.95        1.52      0.80 o
   3  -5   8       49.17       49.73      2.41 o
   4  -5   8        1.71        1.27      1.18 o
  -5  -4   8       17.98       22.39      2.61 o
  -4  -4   8        2.82        3.72      0.86 o
  -3  -4   8        0.89        0.74      0.56 o
  -2  -4   8        0.02        0.27      0.49 o
  -1  -4   8       14.53       12.88      0.85 o
   0  -4   8        2.24        2.17      0.65 o
   1  -4   8        0.03        0.45      0.43 o
   2  -4   8        2.41        2.24      0.64 o
   3  -4   8       17.14       15.08      1.17 o
   4  -4   8       17.44       19.01      1.32 o
   5  -4   8       11.77       15.28      1.47 o
  -5  -3   8        0.08        0.30      0.74 o
  -4  -3   8        5.10        5.03      0.95 o
  -3  -3   8       48.82       50.83      2.90 o
  -2  -3   8        9.57        8.60      0.89 o
  -1  -3   8       26.64       27.02      1.09 o
   0  -3   8        5.49        6.04      0.61 o
   1  -3   8       21.64       21.39      1.01 o
   2  -3   8        0.07        1.08      0.61 o
   3  -3   8        4.05        4.17      0.72 o
   4  -3   8       78.63       77.16      2.29 o
   5  -3   8       15.54       18.96      2.38 o
   6  -3   8        0.01        1.01      0.72 o
  -5  -2   8       17.73       15.90      1.66 o
  -4  -2   8        2.19        0.55      0.67 o
  -3  -2   8        0.73        0.13      0.50 o
  -2  -2   8       10.42        7.34      1.03 o
  -1  -2   8        0.29        1.22      0.42 o
   0  -2   8        1.11        0.71      0.39 o
   1  -2   8        0.91        1.74      0.37 o
   2  -2   8      118.97      124.23      2.69 o
   3  -2   8       45.53       46.77      1.71 o
   4  -2   8       51.56       50.65      1.85 o
   5  -2   8       21.04       19.38      2.67 o
   6  -2   8       14.13       16.88      3.08 o
   7  -2   8        2.78        4.18      1.02 o
  -6  -1   8       11.63       11.47      2.21 o
  -5  -1   8        5.33        5.33      1.04 o
  -4  -1   8        2.45        2.66      0.87 o
  -3  -1   8       32.29       28.07      2.33 o
  -2  -1   8       11.95        8.67      1.29 o
  -1  -1   8        0.27        0.39      0.31 o
   0  -1   8        9.91        9.13      0.58 o
   1  -1   8        2.72        3.66      0.42 o
   2  -1   8      183.91      183.78      2.44 o
   3  -1   8       32.95       37.97      1.10 o
   4  -1   8       19.43       14.47      1.27 o
   5  -1   8        6.94        6.47      0.83 o
   6  -1   8        1.12        1.22      0.65 o
   7  -1   8        2.35        1.01      0.76 o
   8  -1   8        4.64        4.11      1.17 o
  -6   0   8        1.14        0.85      0.80 o
  -5   0   8       36.34       39.73      4.51 o
  -4   0   8       35.01       40.34      2.05 o
  -3   0   8       19.11       17.12      2.42 o
  -2   0   8       22.11       19.24      1.21 o
  -1   0   8        3.28        3.29      0.36 o
   0   0   8       25.95       30.39      0.81 o
   1   0   8       11.08       11.06      0.51 o
   2   0   8       13.04       12.66      0.54 o
   3   0   8        5.49        5.19      0.45 o
   4   0   8       28.63       23.03      0.83 o
   5   0   8       35.53       31.67      1.41 o
   6   0   8        2.20        1.73      0.74 o
   7   0   8        1.93        2.04      0.78 o
   8   0   8       14.43       14.51      1.48 o
  -5   1   8       18.50       22.06      2.69 o
  -4   1   8       90.16       91.72      4.68 o
  -3   1   8        3.35        1.99      0.80 o
  -2   1   8        8.36        6.93      0.60 o
  -1   1   8        0.06       -0.11      0.27 o
   0   1   8      153.53      143.92      1.86 o
   1   1   8      149.05      151.41      2.19 o
   2   1   8        4.40        3.52      0.35 o
   3   1   8       30.82       31.48      0.68 o
   4   1   8        3.47        2.45      0.43 o
   5   1   8        3.98        5.95      0.51 o
   6   1   8        8.46        7.77      1.43 o
   7   1   8        0.01       -0.72      0.52 o
   8   1   8        8.13       10.43      1.27 o
   9   1   8        3.53        4.06      0.99 o
  -5   2   8        1.89        1.57      0.77 o
  -4   2   8       10.22        9.92      1.22 o
  -3   2   8        6.11        5.68      0.94 o
  -2   2   8      163.96      165.84      3.87 o
  -1   2   8      303.24      304.84      3.86 o
   0   2   8      228.27      239.17      3.15 o
   1   2   8       60.85       58.71      2.09 o
   2   2   8       11.06        8.22      0.48 o
   3   2   8        8.66        9.01      0.51 o
   4   2   8       13.65       13.00      0.53 o
   5   2   8       15.24       15.53      0.71 o
   6   2   8       18.42       16.16      1.48 o
   7   2   8       14.06       15.52      1.54 o
   8   2   8       33.68       31.84      1.79 o
   9   2   8       28.26       27.19      1.93 o
  -5   3   8        5.08        7.77      2.40 o
  -4   3   8        0.75        0.42      0.72 o
  -3   3   8        4.99        4.66      0.91 o
  -2   3   8       11.75       13.50      0.82 o
  -1   3   8       12.43       12.12      0.56 o
   0   3   8      172.82      178.21      2.61 o
   1   3   8        7.93        6.76      0.44 o
   2   3   8      139.80      136.76      1.76 o
   3   3   8      158.86      154.57      2.05 o
   4   3   8        4.97        5.66      0.56 o
   5   3   8       39.65       40.87      0.92 o
   6   3   8       60.16       61.30      1.57 o
   7   3   8        0.09        0.29      0.49 o
   8   3   8       10.87        9.99      1.16 o
   9   3   8        2.24        0.81      0.73 o
  10   3   8        9.90       12.74      1.47 o
  -5   4   8        5.48        4.22      1.03 o
  -4   4   8       16.83       16.58      2.21 o
  -3   4   8       33.34       34.56      2.26 o
  -2   4   8       45.31       46.99      2.23 o
  -1   4   8        8.02        9.29      0.50 o
   0   4   8      386.69      392.87      4.02 o
   1   4   8      202.61      206.40      2.37 o
   2   4   8      341.07      340.64      3.53 o
   3   4   8      131.71      132.69      1.82 o
   4   4   8        5.74        4.74      0.43 o
   5   4   8      127.98      127.09      1.94 o
   6   4   8       55.49       57.43      1.22 o
   7   4   8        3.09        4.64      0.65 o
   8   4   8        5.60        5.62      0.72 o
   9   4   8       19.99       24.01      1.71 o
  10   4   8        0.37       -0.13      1.07 o
  -4   5   8        2.29        2.10      0.81 o
  -3   5   8        0.00        0.20      0.61 o
  -2   5   8        1.68        2.35      0.68 o
  -1   5   8        0.79        1.03      0.37 o
   0   5   8        0.26        0.53      0.33 o
   1   5   8       68.96       66.61      1.15 o
   2   5   8       16.09       18.91      0.63 o
   3   5   8      176.14      174.11      2.34 o
   4   5   8      270.26      276.61      3.40 o
   5   5   8      135.11      139.03      2.79 o
   6   5   8        5.83        5.31      0.52 o
   7   5   8       69.95       74.84      1.48 o
   8   5   8       31.74       32.74      1.30 o
   9   5   8        0.74        0.22      0.94 o
  10   5   8       11.66       13.07      2.08 o
  -3   6   8        6.62        4.11      1.32 o
  -2   6   8       15.15       15.38      1.21 o
  -1   6   8        1.65        1.49      0.39 o
   0   6   8        5.64        5.91      0.47 o
   1   6   8        0.64        0.19      0.24 o
   2   6   8       26.51       23.65      0.65 o
   3   6   8       62.62       61.82      1.11 o
   4   6   8       86.15       89.11      1.40 o
   5   6   8       10.25        9.04      0.53 o
   6   6   8        1.58        0.76      0.35 o
   7   6   8        0.71        0.74      0.65 o
   8   6   8        4.89        3.33      0.51 o
   9   6   8        0.69       -0.05      0.66 o
  10   6   8        0.28        1.30      1.12 o
  -3   7   8        0.12        1.43      1.07 o
  -2   7   8        1.78        0.47      0.60 o
  -1   7   8        0.08        0.49      0.43 o
   0   7   8       25.76       24.11      0.91 o
   1   7   8       39.49       32.89      0.95 o
   2   7   8        9.81        8.44      0.53 o
   3   7   8       28.38       26.12      0.77 o
   4   7   8       37.69       37.90      1.57 o
   5   7   8       23.76       22.96      0.77 o
   6   7   8      183.79      185.30      3.49 o
   7   7   8       76.92       78.84      1.64 o
   8   7   8        7.71        7.77      0.72 o
   9   7   8        2.14        1.36      0.74 o
  -2   8   8        3.02        1.74      0.70 o
  -1   8   8       14.21       14.78      0.84 o
   0   8   8        0.47        0.10      0.38 o
   1   8   8       15.57       13.96      0.69 o
   2   8   8        4.69        3.21      0.39 o
   3   8   8        1.26        1.30      0.30 o
   4   8   8        0.51        0.45      0.46 o
   5   8   8       16.82       16.97      0.75 o
   6   8   8       69.47       69.08      1.32 o
   7   8   8       24.58       28.96      1.45 o
   8   8   8        6.61        8.11      0.67 o
   9   8   8       12.98       15.87      0.97 o
   0   9   8        3.27        2.14      0.48 o
   1   9   8        3.94        3.05      0.44 o
   2   9   8       50.39       43.38      0.95 o
   3   9   8        8.95       10.25      0.85 o
   4   9   8        4.66        3.36      0.62 o
   5   9   8       11.98        8.57      1.01 o
   6   9   8       21.71       23.35      1.52 o
   7   9   8       16.70       15.16      0.83 o
   8   9   8       65.42       65.56      2.20 o
   1  10   8        0.68        1.45      0.41 o
   2  10   8        0.28       -0.17      0.52 o
   3  10   8        6.23        7.38      0.76 o
   4  10   8       11.87       11.15      1.11 o
   5  10   8       29.40       28.67      1.58 o
   6  10   8        3.49        4.52      0.89 o
   7  10   8       11.04        9.06      2.11 o
  -1  -5   9        0.01        0.00      0.98 o
   0  -5   9        0.20       -0.03      0.72 o
   1  -5   9        0.82        2.12      1.16 o
   2  -5   9        0.81        2.59      1.25 o
  -3  -4   9        1.31        0.45      1.07 o
  -2  -4   9        0.01       -0.53      0.61 o
  -1  -4   9        7.03        6.95      0.89 o
   0  -4   9        8.35        8.62      0.96 o
   1  -4   9        0.79        0.74      0.58 o
   2  -4   9       19.67       20.13      1.59 o
   3  -4   9        8.43        8.21      1.15 o
   4  -4   9        0.78        0.19      0.71 o
  -4  -3   9        0.15        0.86      0.76 o
  -3  -3   9        2.09        3.83      0.94 o
  -2  -3   9        0.51        0.68      0.70 o
  -1  -3   9        6.77        6.71      0.86 o
   0  -3   9        0.00       -0.64      0.43 o
   1  -3   9        1.74        2.15      0.64 o
   2  -3   9       10.95        7.78      0.91 o
   3  -3   9        0.17        0.67      0.79 o
   4  -3   9       10.21       11.34      1.30 o
   5  -3   9        1.68        2.66      0.87 o
  -4  -2   9        0.24       -0.23      0.69 o
  -3  -2   9        4.56        5.84      1.01 o
  -2  -2   9       11.04       11.81      1.28 o
  -1  -2   9       30.38       27.82      1.46 o
   0  -2   9       30.74       30.30      2.39 o
   1  -2   9        3.37        1.99      0.62 o
   2  -2   9       17.46       17.41      1.46 o
   3  -2   9        0.07        0.53      0.53 o
   4  -2   9       29.05       27.44      1.85 o
   5  -2   9        0.00       -0.40      0.65 o
   6  -2   9        6.17        6.24      1.13 o
  -4  -1   9        7.34        6.19      2.26 o
  -3  -1   9        0.03       -0.48      0.63 o
  -2  -1   9        1.62        1.20      0.70 o
  -1  -1   9        0.23        1.66      0.60 o
   0  -1   9        0.01        1.18      0.55 o
   1  -1   9        0.17        0.45      0.52 o
   2  -1   9       16.51       14.57      1.13 o
   3  -1   9       24.59       22.00      1.68 o
   4  -1   9        2.79        2.88      0.79 o
   5  -1   9        4.05        5.36      0.98 o
   6  -1   9        0.05        0.86      0.74 o
   7  -1   9        0.03       -0.62      0.74 o
  -5   0   9       17.94       17.45      1.90 o
  -4   0   9       11.95       14.09      1.51 o
  -3   0   9       17.68       14.93      1.46 o
  -2   0   9        1.87        1.83      1.02 o
  -1   0   9       13.38       11.10      1.36 o
   0   0   9        5.37        4.60      0.71 o
   1   0   9      185.46      168.36      4.35 o
   2   0   9        1.11        3.55      0.70 o
   3   0   9        0.41       -0.40      0.57 o
   4   0   9        4.62        5.34      0.93 o
   5   0   9        0.52        0.12      0.57 o
   6   0   9        0.12        0.00      0.65 o
   7   0   9       15.11       13.22      1.59 o
   8   0   9        0.82        2.24      2.06 o
  -4   1   9        5.99        8.06      1.72 o
  -3   1   9       19.67       18.19      1.61 o
  -2   1   9        0.87        0.85      0.66 o
  -1   1   9       47.95       45.60      2.04 o
   0   1   9       26.78       26.15      1.38 o
   1   1   9        2.34        3.45      0.39 o
   2   1   9      238.41      247.04      2.63 o
   3   1   9       28.07       23.48      1.11 o
   4   1   9       51.05       47.14      1.69 o
   5   1   9       48.44       46.80      2.09 o
   6   1   9        6.39        8.41      1.11 o
   7   1   9        7.73        5.26      0.99 o
   8   1   9        0.13        0.27      0.73 o
  -4   2   9        0.58        0.71      0.77 o
  -3   2   9       37.98       37.24      2.26 o
  -2   2   9      110.14      116.86      5.65 o
  -1   2   9        0.64        0.76      0.68 o
   0   2   9       33.40       34.02      1.31 o
   1   2   9       10.14       12.42      0.69 o
   2   2   9       57.01       53.65      2.21 o
   3   2   9       12.69       13.40      0.66 o
   4   2   9       10.63        7.71      0.64 o
   5   2   9       23.75       23.11      1.91 o
   6   2   9        0.59        0.84      0.63 o
   7   2   9        5.13        4.61      0.92 o
   8   2   9        3.22        3.69      0.95 o
   9   2   9        8.11        9.86      2.12 o
  -4   3   9        4.57        3.12      1.23 o
  -3   3   9        1.77        2.45      0.82 o
  -2   3   9        9.28       13.07      1.33 o
  -1   3   9       34.62       39.29      1.89 o
   0   3   9      192.60      198.20      3.65 o
   1   3   9      830.67      858.01      8.13 o
   2   3   9        0.66       -0.78      0.52 o
   3   3   9      118.59      115.58      2.00 o
   4   3   9       76.10       75.76      1.61 o
   5   3   9       53.86       48.62      1.97 o
   6   3   9        6.77        8.32      0.81 o
   7   3   9       11.48        8.55      2.37 o
   8   3   9        6.70        8.17      1.13 o
   9   3   9        0.47        0.22      0.74 o
  -4   4   9        0.84        1.02      0.80 o
  -3   4   9        3.69        3.85      0.92 o
  -2   4   9       27.38       28.81      1.76 o
  -1   4   9       29.45       27.59      1.23 o
   0   4   9       29.65       29.51      1.02 o
   1   4   9      130.77      139.61      2.00 o
   2   4   9        1.12        0.49      0.38 o
   3   4   9       83.74       86.21      1.45 o
   4   4   9        0.43       -0.06      0.34 o
   5   4   9       57.55       58.60      1.56 o
   6   4   9      106.93       98.38      2.86 o
   7   4   9        1.80        1.72      0.58 o
   8   4   9        0.17       -0.06      0.63 o
   9   4   9       19.95       23.60      2.25 o
  -3   5   9        0.31       -0.56      0.61 o
  -2   5   9        0.33        0.65      0.66 o
  -1   5   9        0.68        0.83      0.47 o
   0   5   9       15.09       15.23      0.85 o
   1   5   9       15.21       14.66      0.64 o
   2   5   9      233.53      241.17      2.93 o
   3   5   9       94.86       94.46      2.30 o
   4   5   9        0.46        0.15      0.36 o
   5   5   9        1.06        0.92      0.39 o
   6   5   9       27.05       28.30      1.02 o
   7   5   9       21.71       24.59      1.19 o
   8   5   9       26.43       28.56      1.29 o
   9   5   9        1.91        2.64      1.23 o
  -2   6   9        1.20       -0.04      0.96 o
  -1   6   9       20.54       18.69      1.35 o
   0   6   9       67.72       73.46      1.47 o
   1   6   9        0.03       -0.01      0.33 o
   2   6   9        5.35        6.10      0.44 o
   3   6   9        0.45        0.90      0.33 o
   4   6   9        3.38        3.11      0.40 o
   5   6   9       34.45       32.93      0.89 o
   6   6   9       20.17       19.94      0.97 o
   7   6   9       27.21       28.44      1.13 o
   8   6   9        0.92        0.53      1.02 o
   9   6   9       22.25       21.76      2.39 o
  -2   7   9        0.04       -0.29      0.94 o
  -1   7   9        1.68        0.84      0.65 o
   0   7   9       29.40       34.97      1.15 o
   1   7   9       46.95       46.47      1.25 o
   2   7   9        6.61        7.39      0.58 o
   3   7   9       24.41       24.36      0.87 o
   4   7   9      120.54      121.15      2.84 o
   5   7   9       24.52       23.10      1.28 o
   6   7   9        6.69        7.10      0.66 o
   7   7   9        4.89        4.98      0.62 o
   8   7   9        6.69        7.73      2.10 o
   9   7   9        5.51        5.52      0.96 o
  -1   8   9       11.19       13.69      1.22 o
   0   8   9        0.99        0.19      0.51 o
   1   8   9        3.46        3.54      0.58 o
   2   8   9        3.86        3.76      0.50 o
   3   8   9        4.57        3.76      0.65 o
   4   8   9        6.86        6.22      0.52 o
   5   8   9        6.47        6.33      0.64 o
   6   8   9        3.62        2.59      0.49 o
   7   8   9       55.37       56.25      1.50 o
   8   8   9       70.89       77.46      1.88 o
   1   9   9        1.39        1.10      0.55 o
   2   9   9       11.13       12.14      0.67 o
   3   9   9        6.44        7.19      0.69 o
   4   9   9       13.58       15.52      1.16 o
   5   9   9        9.12        8.28      0.55 o
   6   9   9        0.25        0.16      0.37 o
   7   9   9        4.11        6.49      0.58 o
   3  10   9        0.00        0.14      0.34 o
   4  10   9        0.25       -0.24      0.35 o
   5  10   9        0.02        0.28      0.45 o
   6  10   9        1.79        2.61      0.66 o
   1  -4  10        8.44       11.80      1.36 o
  -2  -3  10       13.83       12.90      1.42 o
  -1  -3  10        2.88        1.98      0.82 o
   0  -3  10        0.14        1.13      0.74 o
   1  -3  10        1.84        0.58      0.71 o
   2  -3  10        1.71        1.02      0.77 o
   3  -3  10        2.53        1.59      1.16 o
   4  -3  10        6.45        8.90      1.26 o
  -3  -2  10        3.39        4.32      1.01 o
  -2  -2  10        4.14        5.59      1.30 o
  -1  -2  10        2.57        2.99      0.86 o
   0  -2  10        0.00        0.38      0.64 o
   1  -2  10        1.70        1.24      0.73 o
   2  -2  10        0.02       -0.77      0.58 o
   3  -2  10        0.46        0.57      1.06 o
   4  -2  10        0.31        0.95      0.73 o
   5  -2  10        9.22       14.71      1.52 o
  -3  -1  10        3.08        3.08      0.96 o
  -2  -1  10        1.50        1.25      0.96 o
  -1  -1  10        9.69       10.12      1.76 o
   0  -1  10       27.27       21.09      1.67 o
   1  -1  10       12.28        8.72      1.43 o
   2  -1  10       14.28       11.67      1.27 o
   3  -1  10        2.01        0.11      0.61 o
   4  -1  10        7.79        4.76      0.98 o
   5  -1  10        2.37        2.56      0.84 o
   6  -1  10        0.09        0.90      0.86 o
  -3   0  10        0.60        1.23      1.93 o
  -2   0  10        0.98        1.84      0.84 o
  -1   0  10       20.87       24.46      1.82 o
   0   0  10        3.40        2.92      1.25 o
   1   0  10        7.97        8.18      1.10 o
   2   0  10       12.24       10.37      1.22 o
   3   0  10        3.29        4.65      0.90 o
   4   0  10        0.08        0.59      0.66 o
   5   0  10        3.82        4.60      0.94 o
   6   0  10        7.30       10.17      1.33 o
   7   0  10        1.10        2.44      0.90 o
  -3   1  10       12.95       11.73      1.44 o
  -2   1  10       10.05        8.79      3.04 o
  -1   1  10        0.01       -0.80      0.54 o
   0   1  10        0.62       -0.39      0.59 o
   1   1  10        1.10        0.37      0.63 o
   2   1  10       47.52       43.36      4.23 o
   3   1  10       58.59       49.99      2.16 o
   4   1  10        3.79        4.72      0.93 o
   5   1  10        3.79        3.22      0.84 o
   6   1  10        2.71        4.54      1.76 o
   7   1  10        0.03        0.30      0.73 o
  -3   2  10        3.22        5.94      1.47 o
  -2   2  10       16.24       17.59      1.70 o
  -1   2  10        6.28        3.33      0.92 o
   0   2  10        0.97       -0.33      0.60 o
   1   2  10        4.90        4.22      1.75 o
   2   2  10        3.22        2.99      0.82 o
   3   2  10       15.16       16.33      1.43 o
   4   2  10       11.62       11.75      1.27 o
   5   2  10        0.61        0.73      0.86 o
   6   2  10       66.42       67.00      5.90 o
   7   2  10        5.29        5.93      1.03 o
   8   2  10        0.94        1.22      0.81 o
  -3   3  10        4.03        2.38      0.91 o
  -2   3  10        5.61        6.05      1.15 o
  -1   3  10        0.82        0.80      0.69 o
   0   3  10       16.07       15.49      1.37 o
   1   3  10        0.56        0.10      0.61 o
   2   3  10        7.09        8.46      1.09 o
   3   3  10      203.63      214.51      3.95 o
   4   3  10       89.49       85.43      2.84 o
   5   3  10       11.55       10.61      1.19 o
   6   3  10        2.37        2.02      0.74 o
   7   3  10        2.52        1.51      0.76 o
   8   3  10       15.75       16.39      1.55 o
  -3   4  10        1.43        1.55      0.82 o
  -2   4  10        1.15        1.05      0.74 o
  -1   4  10        0.05        0.44      1.64 o
   0   4  10        4.21        3.90      0.84 o
   1   4  10        1.55        1.86      0.55 o
   2   4  10        3.29        3.19      0.60 o
   3   4  10       42.85       42.96      1.31 o
   4   4  10       16.27       17.55      1.16 o
   5   4  10        4.85        4.96      0.70 o
   6   4  10        3.46        4.11      0.85 o
   7   4  10       19.11       15.50      2.50 o
   8   4  10        0.28        0.80      0.70 o
  -2   5  10       13.72       17.47      1.82 o
  -1   5  10        3.42        3.59      0.86 o
   0   5  10       17.85       20.29      1.69 o
   1   5  10       16.17       14.20      0.96 o
   2   5  10        5.74        6.68      0.66 o
   3   5  10        3.62        2.91      0.52 o
   4   5  10        3.28        3.86      0.55 o
   5   5  10       27.26       24.98      1.44 o
   6   5  10        4.80        3.69      0.64 o
   7   5  10        1.67        0.53      0.66 o
   8   5  10        2.75        1.90      1.07 o
  -1   6  10        0.84        3.37      1.27 o
   0   6  10        0.08        0.00      0.61 o
   1   6  10       53.44       54.20      3.85 o
   2   6  10       51.84       54.59      1.70 o
   3   6  10        2.62        2.97      0.54 o
   4   6  10       12.62       12.70      0.77 o
   5   6  10      104.63      106.84      2.06 o
   6   6  10        0.56        0.24      0.62 o
   7   6  10        1.07        1.23      0.69 o
   8   6  10        0.54        0.25      0.89 o
   0   7  10        1.20        1.80      0.89 o
   1   7  10        2.90        3.26      0.78 o
   2   7  10       35.97       34.54      1.14 o
   3   7  10        0.56        0.89      0.45 o
   4   7  10        4.41        3.42      0.52 o
   5   7  10        3.22        4.01      0.55 o
   6   7  10        0.59        0.91      0.51 o
   7   7  10       25.67       26.64      1.53 o
   8   7  10        6.95        7.00      1.00 o
   1   8  10       11.61       12.16      1.14 o
   2   8  10        9.31       12.72      0.79 o
   3   8  10        0.16        0.80      0.43 o
   4   8  10        1.95        2.84      0.49 o
   5   8  10       27.56       30.33      1.55 o
   6   8  10       13.24       14.53      0.89 o
   7   8  10        0.01       -0.13      0.72 o
   3   9  10        0.04        0.03      0.56 o
   4   9  10        9.91       12.07      0.82 o
   5   9  10       16.15       15.77      0.90 o
   6   9  10        3.64        2.98      0.73 o
   0  -2  11        3.53        4.42      0.99 o
   1  -2  11        0.55        0.56      0.94 o
   2  -2  11        0.03       -0.02      0.72 o
   3  -2  11        1.38        1.32      1.36 o
  -1  -1  11        0.85        1.12      0.84 o
   0  -1  11        1.09        1.68      0.79 o
   1  -1  11        0.02       -0.73      0.63 o
   2  -1  11        0.19       -0.08      0.69 o
   3  -1  11        8.02       10.57      1.36 o
   4  -1  11        0.17       -0.33      0.74 o
  -1   0  11        0.00       -0.58      0.67 o
   0   0  11        0.49        0.72      0.73 o
   1   0  11        1.30        2.87      0.86 o
   2   0  11        1.92        1.32      1.75 o
   3   0  11       19.58       19.09      1.68 o
   4   0  11        1.27        1.49      0.82 o
   5   0  11        1.11        1.70      0.95 o
   6   0  11        1.12        2.39      0.95 o
  -2   1  11        0.33       -0.60      0.73 o
  -1   1  11        2.22        1.05      0.85 o
   0   1  11       13.95       14.54      1.49 o
   1   1  11        3.33        3.76      1.24 o
   2   1  11        0.00       -0.05      0.65 o
   3   1  11        0.12       -0.10      0.65 o
   4   1  11        5.27        5.36      1.04 o
   5   1  11        0.21       -0.37      0.69 o
   6   1  11        0.10       -0.96      0.64 o
  -2   2  11        1.99        1.82      0.84 o
  -1   2  11        0.06        0.14      0.74 o
   0   2  11        0.90       -0.19      0.66 o
   1   2  11        0.37        1.48      1.15 o
   2   2  11        1.94        0.76      0.72 o
   3   2  11       22.30       20.89      1.67 o
   4   2  11       16.90       14.91      2.09 o
   5   2  11        1.46        0.28      0.67 o
   6   2  11        7.95       11.71      1.37 o
   7   2  11        1.80        0.53      0.77 o
  -1   3  11        0.18       -0.66      0.64 o
   0   3  11       14.82       13.86      1.40 o
   1   3  11        3.76        5.19      0.97 o
   2   3  11        2.58        1.82      0.78 o
   3   3  11        9.36        8.24      1.13 o
   4   3  11        0.06        0.31      0.73 o
   5   3  11        0.63       -0.06      0.66 o
   6   3  11        2.87        2.09      0.81 o
   7   3  11        5.20        6.75      1.14 o
  -1   4  11        5.47        4.12      1.00 o
   0   4  11        4.67        7.53      1.14 o
   1   4  11        9.34        9.86      2.84 o
   2   4  11        1.17        0.70      0.97 o
   3   4  11        3.16        2.28      0.77 o
   4   4  11        0.54        0.27      0.63 o
   5   4  11        2.14        2.92      0.78 o
   6   4  11       16.38       13.48      1.45 o
   7   4  11        0.09       -0.83      0.62 o
  -1   5  11        7.03        6.37      1.70 o
   0   5  11        2.41        2.09      0.83 o
   1   5  11       32.11       35.65      1.88 o
   2   5  11        0.28        1.24      0.69 o
   3   5  11        0.49       -0.01      0.61 o
   4   5  11        6.41        6.36      0.97 o
   5   5  11        3.52        2.96      0.80 o
   6   5  11        9.17        9.05      1.72 o
   7   5  11        4.19        5.09      1.45 o
   0   6  11        0.59        0.04      0.94 o
   1   6  11        1.11        1.94      1.09 o
   2   6  11        4.63        3.46      1.34 o
   3   6  11       15.63       17.98      1.36 o
   4   6  11        1.32        1.68      0.71 o
   5   6  11       27.60       28.25      1.59 o
   6   6  11        3.18        2.90      1.18 o
   7   6  11       10.84        9.43      1.74 o
   1   7  11        1.22       -0.09      1.05 o
   2   7  11        6.17        6.07      0.94 o
   3   7  11        1.50        0.70      0.65 o
   4   7  11        0.69       -0.20      0.64 o
   5   7  11        6.24        5.98      0.91 o
   6   7  11        0.62        0.28      0.64 o
   7   7  11        1.10       -0.06      0.65 o
   3   8  11        0.79       -0.04      0.66 o
   4   8  11        2.13        1.52      0.72 o
   5   8  11        0.69        1.77      0.77 o
   6   8  11       13.05       13.32      1.21 o
   1   1  12        0.60       -0.09      0.76 o
   2   1  12        4.31        5.76      2.59 o
   3   1  12        7.37        9.33      1.52 o
   4   1  12        4.09        2.85      0.95 o
   1   2  12        0.57        0.68      1.11 o
   2   2  12        0.54        1.02      0.77 o
   3   2  12        0.02        1.07      0.78 o
   4   2  12       10.76       16.70      1.63 o
   5   2  12       14.13       15.30      1.76 o
   1   3  12        0.10        0.65      0.77 o
   2   3  12        2.22        2.11      0.85 o
   3   3  12        6.24        6.83      1.15 o
   4   3  12        4.37        4.01      1.13 o
   5   3  12        2.11        0.94      0.79 o
   1   4  12        0.08        0.97      0.74 o
   2   4  12        2.19        4.15      0.98 o
   3   4  12        0.20        0.07      0.73 o
   4   4  12        3.82        4.81      1.02 o
   5   4  12        1.31        2.12      0.85 o
   6   4  12        3.84        4.43      1.01 o
   2   5  12        4.51        4.69      1.47 o
   3   5  12        7.26        6.21      1.54 o
   4   5  12       25.91       26.27      2.73 o
   5   5  12        7.01        9.90      1.83 o
   6   5  12        2.20        3.55      1.36 o
   3   6  12        0.52        0.63      1.03 o
   4   6  12        8.71       11.73      1.99 o
   5   6  12        6.86        6.86      1.59 o
 
